# Supplementary material for: MP2-Based Correction Scheme to Approach the Limit of a Complete Pair Natural Orbitals Space in DLPNO-CCSD(T) Calculations
Source: J Chem Theory Comput. 2023 Jun 20;19(13):4023–32. doi: 10.1021/acs.jctc.3c00444 (PMC10339718; doi:10.1021/acs.jctc.3c00444)
Supplement: Supplementary file 1 — ct3c00444_si_001.zip [file ct3c00444_si_001.zip]

Archive with 33 entries (30 files):
- M-CO_data/
- M-CO_data/.DS_Store
- __MACOSX/M-CO_data/._.DS_Store
- M-CO_data/neutral/
- __MACOSX/M-CO_data/._neutral
- M-CO_data/cationic/
- __MACOSX/M-CO_data/._cationic
- M-CO_data/neutral/SI_Ni-CO.xlsx
- __MACOSX/M-CO_data/neutral/._SI_Ni-CO.xlsx
- M-CO_data/neutral/.DS_Store
- __MACOSX/M-CO_data/neutral/._.DS_Store
- M-CO_data/neutral/SI_Cu-CO.xlsx
- __MACOSX/M-CO_data/neutral/._SI_Cu-CO.xlsx
- M-CO_data/neutral/SI_Pt(Mult=3)-CO.xlsx
- __MACOSX/M-CO_data/neutral/._SI_Pt(Mult=3)-CO.xlsx
- M-CO_data/neutral/SI_Pt(Mult=1)-CO.xlsx
- __MACOSX/M-CO_data/neutral/._SI_Pt(Mult=1)-CO.xlsx
- M-CO_data/neutral/SI_Au-CO.xlsx
- __MACOSX/M-CO_data/neutral/._SI_Au-CO.xlsx
- M-CO_data/neutral/SI_Pd-CO.xlsx
- __MACOSX/M-CO_data/neutral/._SI_Pd-CO.xlsx
- M-CO_data/cationic/SI_Pd+-CO.xlsx
- __MACOSX/M-CO_data/cationic/._SI_Pd+-CO.xlsx
- M-CO_data/cationic/SI_Pt+(Mult=2)-CO.xlsx
- __MACOSX/M-CO_data/cationic/._SI_Pt+(Mult=2)-CO.xlsx
- M-CO_data/cationic/SI_Pt+(Mult=4)-CO.xlsx
- __MACOSX/M-CO_data/cationic/._SI_Pt+(Mult=4)-CO.xlsx
- M-CO_data/cationic/SI_Au+-CO.xlsx
- __MACOSX/M-CO_data/cationic/._SI_Au+-CO.xlsx
- M-CO_data/cationic/SI_Cu+-CO.xlsx
- __MACOSX/M-CO_data/cationic/._SI_Cu+-CO.xlsx
- M-CO_data/cationic/SI_Ni+(Mult=4)-CO.xlsx
- __MACOSX/M-CO_data/cationic/._SI_Ni+(Mult=4)-CO.xlsx
