# Supplementary material for: MP2-Based Correction Scheme to Approach the Limit of a Complete Pair Natural Orbitals Space in DLPNO-CCSD(T) Calculations
Source: J Chem Theory Comput. 2023 Jun 20;19(13):4023–32. doi: 10.1021/acs.jctc.3c00444 (PMC10339718; doi:10.1021/acs.jctc.3c00444)
Supplement: Supplementary file 1 — ct3c00444_si_001.zip [file ct3c00444_si_001.zip › M-CO_data/neutral/SI_Ni-CO.xlsx]

## Sheet: Ni_SVP
Error analysis		all values in kcal/mol
	Uncorrected				Corrected					Reference
	DLPNO-CCSD(T0) NormalPNO	DLPNO-CCSD(T1) NormalPNO	DLPNO-CCSD(T0) TightPNO	DLPNO-CCSD(T1) TightPNO	DLPNO-CCSD(T0)+dMP2 NormalPNO	DLPNO-CCSD(T1)+dMP2 NormalPNO	DLPNO-CCSD(T0)+dMP2 TightPNO	DLPNO-CCSD(T1)+dMP2 TightPNO		Bistoni(5/6)	Bistoni(5/6) T1	Bistoni(6/7)	Bistoni(6/7) T1
ME	4.02532	2.90976	2.57777	1.21843	2.46183	1.15287	1.29778	-0.0615555		2.17521	0.785179	2.55685	0.233055
MAE	4.02532	2.90976	2.57777	1.21843	2.46183	1.18454	1.29778	0.392174		2.50734	1.62436	1.66903	0.384698
RMSE	4.46901	3.11378	2.9617	1.26615	2.69589	1.42819	1.48389	0.476009		2.72524	2.121	2.08146	0.449304
MPE	6.5892	4.2407	5.00288	1.85603	3.83653	2.44278	2.52168	0.35053		3.86756	3.21586	15.7061	0.698473
MNE	1.007	0.917543	0.796086	0.693035	0.444911	-0.174229	0.382268	-1.13657		-1.82672	-4.44722	0.204985	-0.698473
ES	5.5822	3.32316	4.2068	1.163	3.39162	2.61701	2.13941	1.4871		5.69428	7.66308	15.5011	1.39695
		Uncorrected				Corrected					Reference Bistoni et al.
Metal-CO disitance	Reference	DLPNO-CCSD(T0) NormalPNO	DLPNO-CCSD(T1) NormalPNO	DLPNO-CCSD(T0) TightPNO	DLPNO-CCSD(T1) TightPNO	DLPNO-CCSD(T0)+dMP2 NormalPNO	DLPNO-CCSD(T1)+dMP2 NormalPNO	DLPNO-CCSD(T0)+dMP2 TightPNO	DLPNO-CCSD(T1)+dMP2 TightPNO		extr.(5/6)	extr.(5/6) T1	extr.(6/7)	extr.(6/7) T1	TcutPNO 10^(-6) T0	TcutPNO 10^(-5) T0	TcutPNO 10^(-6) T1	TcutPNO 10^(-5) T1
2.6	-3.28894	-2.28194	-2.37139	-2.49285	-2.5959	-2.84403	-3.14202	-2.90667	-3.00972		-2.78517	-2.93455	-2.57856	-2.68268	-2.32142	-1.39394	-2.42234	-1.39792
2.5	-4.39511	-2.91291	-3.03053	-3.39638	-3.55238	-3.36691	-3.67684	-3.89531	-4.05132		-3.37307	-3.5421	-3.64093	-3.81531	-2.90726	-1.97564	-3.02654	-1.99543
2.4	-5.89861	-3.95888	-4.15029	-4.56922	-4.78705	-4.61057	-5.15814	-5.33932	-5.55714		-4.21933	-4.4311	-5.0041	-5.25494	-3.69947	-2.65973	-3.85126	-2.69159
2.3	-7.87438	-5.24543	-5.49733	-6.59311	-7.0135	-5.9149	-6.42338	-7.29442	-7.7148		-5.59911	-5.88561	-7.42163	-7.94611	-4.93609	-3.61006	-5.14827	-3.6736
2.2	-10.3248	-7.03869	-7.42657	-8.51322	-9.16915	-8.03128	-8.61149	-9.31831	-9.97424		-7.27942	-7.70694	-9.58176	-10.4064	-6.37615	-4.56961	-6.6947	-4.67022
2.1	-13.1002	-8.56159	-9.13126	-10.8061	-11.7951	-10.1212	-10.6574	-11.7674	-12.7564		-9.23266	-9.88437	-12.1755	-13.4171	-8.06726	-5.73645	-8.55102	-5.88432
2	-15.7786	-10.6145	-11.6568	-13.2216	-14.7191	-12.2667	-13.5166	-14.4169	-15.9144		-12.2987	-13.4523	-14.6512	-16.4771	-10.3624	-6.48982	-11.2031	-6.70473
1.9	-17.5724	-11.7455	-13.3317	-14.1628	-16.181	-13.7358	-15.5143	-15.7102	-17.7284		-19.3991	-22.0196	-15.4772	-17.8523	-11.534	4.19617	-12.8385	5.52376
1.8	-17.2521	-11.8761	-14.1879	-13.2208	-15.8239	-14.3201	-16.7973	-15.2502	-17.8533		-14.3024	-16.9419	-14.3518	-17.3	-10.959	-4.2722	-12.8718	-4.7314
1.7	-13.034	-6.59426	-9.24471	-8.1904	-11.178	-9.28154	-12.1659	-10.5124	-13.4999		-9.59417	-12.9154	-9.24021	-12.5039	-6.09078	0.915999	-8.52622	0.252168
1.6	-2.38951	4.19969	1.12728	2.61337	-0.690766	0.66453	-2.56374	-0.221941	-3.52608		1.10179	-2.55777	1.57358	-2.01427	4.69296	11.8753	1.95625	10.9843
		Absolute error
		1.007	0.917543	0.796086	0.693035	0.444911	0.146919	0.382268	0.279217		0.503771	0.354386	0.710372	0.606255
		1.4822	1.36457	0.998729	0.842721	1.02819	0.718264	0.499794	0.343785		1.02203	0.85301	0.754172	0.579799
		1.93973	1.74831	1.32938	1.11156	1.28804	0.740471	0.559291	0.341466		1.67927	1.46751	0.894503	0.643665
		2.62895	2.37705	1.28126	0.86088	1.95948	1.451	0.579962	0.159578		2.27527	1.98877	0.452753	0.0717322
		3.28608	2.89819	1.81154	1.15562	2.29349	1.71327	1.00645	0.35053		3.04535	2.61783	0.743005	0.081608
		4.53864	3.96896	2.29415	1.30516	2.97907	2.44278	1.33282	0.343826		3.86756	3.21586	0.924747	0.316866
		5.16411	4.12182	2.55705	1.05953	3.51193	2.26204	1.36175	0.135769		3.47991	2.32635	1.12747	0.698473
		5.82683	4.2407	3.40953	1.39134	3.83653	2.0581	1.86217	0.156025		1.82672	4.44722	2.09511	0.279942
		5.37602	3.06414	4.03122	1.42814	2.93194	0.454762	2.00186	0.601229		2.94968	0.310137	2.9003	0.0479543
		6.43977	3.78932	4.84363	1.85603	3.75249	0.868154	2.52168	0.465918		3.43986	0.118609	3.79382	0.530146
		6.5892	3.51679	5.00288	1.69874	3.05404	0.174229	2.16757	1.13657		3.49129	0.168263	3.96309	0.375236
		Square of the absolute error
		1.01405	0.841884	0.633753	0.480298	0.197946	0.0215851	0.146129	0.0779621		0.253785	0.125589	0.504628	0.367545
		2.19691	1.86206	0.99746	0.710178	1.05718	0.515904	0.249794	0.118188		1.04455	0.727626	0.568776	0.336167
		3.76254	3.0566	1.76726	1.23556	1.65904	0.548297	0.312806	0.116599		2.81996	2.15357	0.800136	0.414305
		6.91136	5.65038	1.64164	0.741114	3.83956	2.1054	0.336356	0.0254651		5.17685	3.95519	0.204985	0.00514551
		10.7983	8.39953	3.28169	1.33545	5.2601	2.9353	1.01295	0.122872		9.27413	6.85304	0.552057	0.00665986
		20.5992	15.7527	5.26314	1.70344	8.87485	5.96716	1.77641	0.118217		14.958	10.3418	0.855158	0.100404
		26.668	16.9894	6.53848	1.1226	12.3337	5.11682	1.85436	0.0184331		12.1098	5.4119	1.27118	0.487864
		33.952	17.9835	11.6249	1.93582	14.719	4.23579	3.46766	0.0243438		3.33691	19.7778	4.38949	0.0783673
		28.9015	9.38895	16.2508	2.03957	8.5963	0.206808	4.00744	0.361476		8.7006	0.096185	8.41174	0.00229962
		41.4706	14.359	23.4607	3.44486	14.0812	0.753692	6.35886	0.21708		11.8326	0.0140682	14.3931	0.281054
		43.4176	12.3678	25.0288	2.88573	9.32715	0.0303556	4.69835	1.2918		12.1891	0.0283126	15.7061	0.140802
		Error
		1.007	0.917543	0.796086	0.693035	0.444911	0.146919	0.382268	0.279217		0.503771	0.354386	0.710372	0.606255
		1.4822	1.36457	0.998729	0.842721	1.02819	0.718264	0.499794	0.343785		1.02203	0.85301	0.754172	0.579799
		1.93973	1.74831	1.32938	1.11156	1.28804	0.740471	0.559291	0.341466		1.67927	1.46751	0.894503	0.643665
		2.62895	2.37705	1.28126	0.86088	1.95948	1.451	0.579962	0.159578		2.27527	1.98877	0.452753	-0.0717322
		3.28608	2.89819	1.81154	1.15562	2.29349	1.71327	1.00645	0.35053		3.04535	2.61783	0.743005	-0.081608
		4.53864	3.96896	2.29415	1.30516	2.97907	2.44278	1.33282	0.343826		3.86756	3.21586	0.924747	-0.316866
		5.16411	4.12182	2.55705	1.05953	3.51193	2.26204	1.36175	-0.135769		3.47991	2.32635	1.12747	-0.698473
		5.82683	4.2407	3.40953	1.39134	3.83653	2.0581	1.86217	-0.156025		-1.82672	-4.44722	2.09511	-0.279942
		5.37602	3.06414	4.03122	1.42814	2.93194	0.454762	2.00186	-0.601229		2.94968	0.310137	2.9003	-0.0479543
		6.43977	3.78932	4.84363	1.85603	3.75249	0.868154	2.52168	-0.465918		3.43986	0.118609	3.79382	0.530146
		6.5892	3.51679	5.00288	1.69874	3.05404	-0.174229	2.16757	-1.13657		3.49129	-0.168263	3.96309	0.375236

## Sheet: Ni_TZVP
Error analysis		all values in kcal/mol
	Uncorrected				Corrected					Reference
	DLPNO-CCSD(T0) NormalPNO	DLPNO-CCSD(T1) NormalPNO	DLPNO-CCSD(T0) TightPNO	DLPNO-CCSD(T1) TightPNO	DLPNO-CCSD(T0)+dMP2 NormalPNO	DLPNO-CCSD(T1)+dMP2 NormalPNO	DLPNO-CCSD(T0)+dMP2 TightPNO	DLPNO-CCSD(T1)+dMP2 TightPNO		Bistoni(5/6)	Bistoni(5/6) T1	Bistoni(6/7)	Bistoni(6/7) T1
ME	3.85254	2.96727	2.66865	1.50704	2.21825	1.33298	1.94117	0.779554		3.45574	2.50746	2.89177	0.558805
MAE	3.85254	2.96727	2.66865	1.50704	2.21825	1.33298	1.94117	0.791941		3.45574	2.50746	1.9574	0.601578
RMSE	4.26571	3.19256	3.01081	1.62913	2.35152	1.48103	2.091	0.906971		4.0067	2.83655	2.18186	0.687937
MPE	6.29208	4.32828	4.73066	2.18487	3.27408	2.42031	2.83336	1.4624		6.44779	4.40909	11.3346	1.2215
MNE	1.18701	1.05433	0.646185	0.373841	0.922789	0.0859651	0.639802	-0.0681288		0.80738	0.63875	0.19653	0.0113177
ES	5.10507	3.27395	4.08448	1.81103	2.3513	2.33435	2.19356	1.53053		5.64041	3.77034	11.1381	1.21018
		Uncorrected				Corrected					Reference Bistoni et al.
Metal-CO disitance	Reference	DLPNO-CCSD(T0) NormalPNO	DLPNO-CCSD(T1) NormalPNO	DLPNO-CCSD(T0) TightPNO	DLPNO-CCSD(T1) TightPNO	DLPNO-CCSD(T0)+dMP2 NormalPNO	DLPNO-CCSD(T1)+dMP2 NormalPNO	DLPNO-CCSD(T0)+dMP2 TightPNO	DLPNO-CCSD(T1)+dMP2 TightPNO		extr.(5/6)	extr.(5/6) T1	extr.(6/7)	extr.(6/7) T1	TcutPNO 10^(-6) T0	TcutPNO 10^(-5) T0	TcutPNO 10^(-6) T1	TcutPNO 10^(-5) T1
2.6	-1.27847	-0.0914596	-0.224136	-0.632285	-0.904629	-0.355681	-0.488358	-0.638668	-0.911012		-0.47109	-0.63972	-0.835153	-1.17209	-0.226549	0.262532	-0.369716	0.170291
2.5	-1.99745	-0.4833	-0.650874	-1.05356	-1.36768	-0.834192	-1.00177	-1.06149	-1.37561		-1.11352	-1.34207	-1.21238	-1.58997	-0.735926	0.0192696	-0.923085	-0.085106
2.4	-2.97871	-1.07747	-1.29274	-1.71949	-2.0872	-1.55737	-1.77265	-1.85382	-2.22153		-1.69522	-1.98793	-1.96205	-2.39462	-1.23437	-0.312672	-1.47235	-0.441185
2.3	-4.26258	-1.83566	-2.13463	-2.60726	-3.07682	-2.47825	-2.77723	-2.80663	-3.27619		-2.2921	-2.65754	-2.98912	-3.54388	-1.84356	-0.946471	-2.14269	-1.11299
2.2	-5.85098	-2.80845	-3.21991	-3.83068	-4.46445	-3.87291	-4.28437	-4.31063	-4.94439		-3.39341	-3.87536	-4.34243	-5.09811	-2.80718	-1.63472	-3.19712	-1.84064
2.1	-7.66067	-3.74933	-4.2925	-5.02437	-5.84424	-5.19796	-5.74114	-5.4154	-6.23527		-4.27255	-4.89623	-5.66675	-6.6431	-3.73961	-2.67373	-4.24652	-2.94709
2	-9.43955	-4.53126	-5.2678	-6.23681	-7.34116	-6.28269	-7.01923	-6.87279	-7.97715		-5.24587	-6.12458	-7.0317	-8.33433	-4.64703	-3.44936	-5.35483	-3.81533
1.9	-10.6074	-5.12816	-6.27909	-6.94977	-8.49644	-7.33329	-8.48422	-7.93806	-9.48473		-5.89462	-7.13835	-7.91409	-9.73525	-5.02112	-3.27414	-6.01881	-3.77972
1.8	-10.085	-4.41554	-6.04871	-5.90249	-7.90011	-7.10296	-8.73614	-7.25162	-9.24923		-4.54586	-6.17916	-7.02451	-9.35652	-3.65845	-1.88363	-4.98728	-2.60351
1.7	-6.0699	-0.0241365	-2.09302	-1.6494	-4.11378	-3.27988	-5.34875	-3.44794	-5.91233		0.377885	-1.66081	-3.08775	-5.94736	1.2273	2.92612	-0.446621	1.98176
1.6	4.18464	10.4767	8.09737	8.9153	6.12788	6.64995	4.2706	6.90393	4.11651		10.5135	8.03779	7.55133	4.38658	11.6432	13.9027	9.61047	12.7558
		Absolute error
		1.18701	1.05433	0.646185	0.373841	0.922789	0.790112	0.639802	0.367458		0.80738	0.63875	0.443317	0.106385
		1.51415	1.34657	0.943885	0.62977	1.16325	0.99568	0.935955	0.621841		0.883922	0.655372	0.785067	0.407475
		1.90124	1.68596	1.25922	0.891512	1.42133	1.20606	1.12489	0.757182		1.28348	0.990782	1.01666	0.584086
		2.42692	2.12795	1.65531	1.18576	1.78432	1.48535	1.45594	0.986388		1.97048	1.60503	1.27346	0.718697
		3.04254	2.63107	2.0203	1.38654	1.97808	1.56662	1.54036	0.906592		2.45758	1.97562	1.50855	0.752875
		3.91134	3.36816	2.6363	1.81643	2.46271	1.91953	2.24527	1.4254		3.38812	2.76444	1.99392	1.01757
		4.90828	4.17174	3.20274	2.09838	3.15686	2.42031	2.56675	1.4624		4.19368	3.31497	2.40785	1.10521
		5.47921	4.32828	3.65761	2.11093	3.27408	2.12315	2.66932	1.12264		4.71276	3.46902	2.69328	0.87212
		5.66944	4.03627	4.18249	2.18487	2.98201	1.34884	2.83336	0.835744		5.53911	3.90582	3.06047	0.728455
		6.04577	3.97689	4.42051	1.95612	2.79003	0.72115	2.62196	0.157579		6.44779	4.40909	2.98216	0.122545
		6.29208	3.91273	4.73066	1.94324	2.46531	0.0859651	2.71929	0.0681288		6.3289	3.85315	3.36669	0.201942
		Square of the absolute error
		1.40899	1.11162	0.417555	0.139757	0.851539	0.624278	0.409347	0.135026		0.651863	0.408002	0.19653	0.0113177
		2.29264	1.81326	0.890919	0.396611	1.35316	0.991379	0.876012	0.386686		0.781318	0.429512	0.616331	0.166036
		3.61472	2.84248	1.58563	0.794793	2.02019	1.45457	1.26537	0.573325		1.64733	0.981648	1.0336	0.341157
		5.88993	4.52815	2.74005	1.40602	3.1838	2.20626	2.11976	0.972962		3.88278	2.57614	1.62169	0.516525
		9.25702	6.92254	4.08162	1.92249	3.91279	2.45428	2.3727	0.821909		6.03968	3.90308	2.27572	0.56682
		15.2986	11.3445	6.95008	3.29941	6.06492	3.6846	5.04125	2.03177		11.4793	7.64212	3.97572	1.03544
		24.0913	17.4034	10.2575	4.4032	9.96574	5.85791	6.58823	2.13861		17.5869	10.989	5.79774	1.2215
		30.0218	18.734	13.3781	4.45604	10.7196	4.50779	7.12525	1.26033		22.2101	12.0341	7.25378	0.760593
		32.1425	16.2914	17.4932	4.77366	8.8924	1.81937	8.02794	0.698468		30.6818	15.2554	9.36647	0.530646
		36.5513	15.8156	19.5409	3.82642	7.78426	0.520057	6.87468	0.0248312		41.574	19.4401	8.89326	0.0150173
		39.5902	15.3095	22.3791	3.77618	6.07775	0.00739	7.39455	0.00464153		40.055	14.8468	11.3346	0.0407805
		Error
		1.18701	1.05433	0.646185	0.373841	0.922789	0.790112	0.639802	0.367458		0.80738	0.63875	0.443317	0.106385
		1.51415	1.34657	0.943885	0.62977	1.16325	0.99568	0.935955	0.621841		0.883922	0.655372	0.785067	0.407475
		1.90124	1.68596	1.25922	0.891512	1.42133	1.20606	1.12489	0.757182		1.28348	0.990782	1.01666	0.584086
		2.42692	2.12795	1.65531	1.18576	1.78432	1.48535	1.45594	0.986388		1.97048	1.60503	1.27346	0.718697
		3.04254	2.63107	2.0203	1.38654	1.97808	1.56662	1.54036	0.906592		2.45758	1.97562	1.50855	0.752875
		3.91134	3.36816	2.6363	1.81643	2.46271	1.91953	2.24527	1.4254		3.38812	2.76444	1.99392	1.01757
		4.90828	4.17174	3.20274	2.09838	3.15686	2.42031	2.56675	1.4624		4.19368	3.31497	2.40785	1.10521
		5.47921	4.32828	3.65761	2.11093	3.27408	2.12315	2.66932	1.12264		4.71276	3.46902	2.69328	0.87212
		5.66944	4.03627	4.18249	2.18487	2.98201	1.34884	2.83336	0.835744		5.53911	3.90582	3.06047	0.728455
		6.04577	3.97689	4.42051	1.95612	2.79003	0.72115	2.62196	0.157579		6.44779	4.40909	2.98216	0.122545
		6.29208	3.91273	4.73066	1.94324	2.46531	0.0859651	2.71929	-0.0681288		6.3289	3.85315	3.36669	0.201942

## Sheet: Ni_TZVPP
Error analysis		all values in kcal/mol
	Uncorrected				Corrected					Reference
	DLPNO-CCSD(T0) NormalPNO	DLPNO-CCSD(T1) NormalPNO	DLPNO-CCSD(T0) TightPNO	DLPNO-CCSD(T1) TightPNO	DLPNO-CCSD(T0)+dMP2 NormalPNO	DLPNO-CCSD(T1)+dMP2 NormalPNO	DLPNO-CCSD(T0)+dMP2 TightPNO	DLPNO-CCSD(T1)+dMP2 TightPNO		Bistoni(5/6)	Bistoni(5/6) T1	Bistoni(6/7)	Bistoni(6/7) T1
ME	3.75143	2.8268	2.68449	1.60052	1.8295	0.904869	1.5805	0.496527		2.80609	1.84865	3.50499	0.980257
MAE	3.75143	2.8268	2.68449	1.60052	1.8295	0.904869	1.5805	0.59755		2.80609	1.84865	2.21599	0.966948
RMSE	4.19437	3.06856	3.00812	1.70128	2.05899	1.02898	1.70783	0.639307		3.14391	1.97892	2.46637	1.00343
MPE	6.31928	4.21245	4.71111	2.2552	2.99722	1.58546	2.41691	0.907394		4.82736	2.7199	14.179	1.7153
MNE	1.11016	0.95926	0.80377	0.619124	0.560839	0.303839	0.592348	-0.438144		0.754003	0.619097	0.464578	0.209576
ES	5.20912	3.25319	3.90734	1.63607	2.43638	1.28163	1.82456	1.34554		4.07336	2.10081	13.7144	1.50572
		Uncorrected				Corrected					Reference Bistoni et al.
Metal-CO disitance	Reference	DLPNO-CCSD(T0) NormalPNO	DLPNO-CCSD(T1) NormalPNO	DLPNO-CCSD(T0) TightPNO	DLPNO-CCSD(T1) TightPNO	DLPNO-CCSD(T0)+dMP2 NormalPNO	DLPNO-CCSD(T1)+dMP2 NormalPNO	DLPNO-CCSD(T0)+dMP2 TightPNO	DLPNO-CCSD(T1)+dMP2 TightPNO		extr.(5/6)	extr.(5/6) T1	extr.(6/7)	extr.(6/7) T1	TcutPNO 10^(-6) T0	TcutPNO 10^(-5) T0	TcutPNO 10^(-6) T1	TcutPNO 10^(-5) T1
2.6	-1.23427	-0.124105	-0.275008	-0.430498	-0.615144	-0.67343	-0.824332	-0.641921	-0.826567		-0.480266	-0.615172	-0.552669	-0.776473	-0.186157	0.40206	-0.292486	0.352885
2.5	-1.95199	-0.554238	-0.745055	-0.902256	-1.14278	-1.38707	-1.57789	-1.24189	-1.48241		-0.903844	-1.06933	-1.05862	-1.3523	-0.589528	0.0391045	-0.723736	-0.0325446
2.4	-2.91141	-1.11882	-1.38126	-1.56488	-1.88255	-2.12439	-2.38684	-2.007	-2.32467		-1.54038	-1.79116	-1.7655	-2.14285	-1.16365	-0.410189	-1.36194	-0.503487
2.3	-4.14118	-1.94948	-2.31429	-2.48612	-2.92291	-3.24539	-3.61019	-3.02671	-3.4635		-2.37029	-2.7168	-2.74541	-3.26354	-1.96755	-1.16208	-2.24164	-1.29132
2.2	-5.62069	-2.61084	-3.05509	-3.56872	-4.1535	-4.19719	-4.64144	-4.27992	-4.8647		-3.40295	-3.86735	-3.8893	-4.58321	-2.92756	-1.97679	-3.2941	-2.1476
2.1	-7.24551	-3.48752	-4.11075	-4.74203	-5.53827	-5.06546	-5.68869	-5.54187	-6.33811		-4.57744	-5.20881	-5.13345	-6.07961	-3.95918	-2.72266	-4.45559	-2.94915
2	-8.74263	-4.10159	-4.93648	-5.68049	-6.75862	-6.32227	-7.15716	-6.87213	-7.95027		-5.36382	-6.23353	-6.21574	-7.48955	-4.60998	-3.1023	-5.29676	-3.42323
1.9	-9.54221	-4.54048	-5.75164	-5.87971	-7.34311	-6.80658	-8.01774	-7.18315	-8.64656		-5.64473	-6.8223	-6.50689	-8.23251	-4.62533	-2.58654	-5.56432	-3.04835
1.8	-8.58141	-2.80578	-4.46856	-4.43364	-6.32622	-5.58419	-7.24697	-6.16451	-8.05708		-4.42471	-6.14267	-5.16465	-7.33558	-2.97164	-0.0654838	-4.30748	-0.63711
1.7	-4.09788	2.17013	0.114576	0.437454	-1.86504	-1.21264	-3.26819	-1.91286	-4.21536		0.729479	-1.46008	-0.426519	-3.02016	2.1654	5.03724	0.445191	4.25574
1.6	6.65733	12.9766	10.6066	11.3684	8.742	9.33122	6.96117	8.84562	6.21918		11.4341	8.85049	10.4228	7.50037	13.2597	16.9107	11.2253	15.9748
		Absolute error
		1.11016	0.95926	0.80377	0.619124	0.560839	0.409936	0.592348	0.407702		0.754003	0.619097	0.681599	0.457795
		1.39775	1.20693	1.04973	0.809213	0.564915	0.374098	0.710103	0.469584		1.04814	0.882657	0.893368	0.599693
		1.79259	1.53014	1.34652	1.02886	0.787017	0.52457	0.904404	0.586741		1.37103	1.12024	1.14591	0.768556
		2.19169	1.82689	1.65506	1.21827	0.895791	0.530983	1.11447	0.677679		1.77089	1.42438	1.39577	0.877633
		3.00985	2.5656	2.05197	1.46719	1.42351	0.979257	1.34077	0.75599		2.21775	1.75335	1.73139	1.03749
		3.75799	3.13476	2.50348	1.70724	2.18004	1.55682	1.70364	0.907394		2.66806	2.03669	2.11206	1.1659
		4.64103	3.80614	3.06214	1.98401	2.42035	1.58546	1.87049	0.792361		3.37881	2.50909	2.52688	1.25308
		5.00172	3.79056	3.6625	2.19909	2.73563	1.52447	2.35905	0.895646		3.89748	2.7199	3.03531	1.30969
		5.77563	4.11285	4.14777	2.2552	2.99722	1.33444	2.41691	0.524333		4.1567	2.43874	3.41676	1.24583
		6.26801	4.21245	4.53533	2.23283	2.88524	0.829689	2.18502	0.117483		4.82736	2.6378	3.67136	1.07772
		6.31928	3.94923	4.71111	2.08467	2.67389	0.303839	2.18829	0.438144		4.77679	2.19316	3.7655	0.843044
		Square of the absolute error
		1.23246	0.92018	0.646046	0.383314	0.31454	0.168047	0.350876	0.166221		0.56852	0.383281	0.464578	0.209576
		1.95371	1.45669	1.10194	0.654826	0.31913	0.139949	0.504247	0.220509		1.09861	0.779084	0.798107	0.359632
		3.21338	2.34134	1.81313	1.05855	0.619396	0.275173	0.817947	0.344264		1.87972	1.25494	1.3131	0.590678
		4.80353	3.33752	2.73921	1.48418	0.802442	0.281943	1.24204	0.459248		3.13604	2.02886	1.94818	0.77024
		9.05921	6.58231	4.21059	2.15265	2.02637	0.958945	1.79767	0.571521		4.91841	3.07422	2.99771	1.07638
		14.1225	9.82672	6.26741	2.91466	4.75259	2.42368	2.90238	0.823363		7.11856	4.14811	4.46078	1.35932
		21.5392	14.4867	9.3767	3.93629	5.85811	2.5137	3.49874	0.627836		11.4163	6.29556	6.38514	1.57021
		25.0172	14.3684	13.4139	4.836	7.48367	2.32401	5.56514	0.802181		15.1903	7.39787	9.21313	1.7153
		33.3579	16.9155	17.204	5.0859	8.98334	1.78073	5.84144	0.274925		17.2782	5.94746	11.6743	1.55209
		39.2879	17.7448	20.5692	4.98555	8.32461	0.688384	4.77429	0.0138023		23.3034	6.95796	13.4789	1.16147
		39.9333	15.5964	22.1945	4.34586	7.14968	0.0923179	4.78862	0.19197		22.8177	4.80995	14.179	0.710723
		Error
		1.11016	0.95926	0.80377	0.619124	0.560839	0.409936	0.592348	0.407702		0.754003	0.619097	0.681599	0.457795
		1.39775	1.20693	1.04973	0.809213	0.564915	0.374098	0.710103	0.469584		1.04814	0.882657	0.893368	0.599693
		1.79259	1.53014	1.34652	1.02886	0.787017	0.52457	0.904404	0.586741		1.37103	1.12024	1.14591	0.768556
		2.19169	1.82689	1.65506	1.21827	0.895791	0.530983	1.11447	0.677679		1.77089	1.42438	1.39577	0.877633
		3.00985	2.5656	2.05197	1.46719	1.42351	0.979257	1.34077	0.75599		2.21775	1.75335	1.73139	1.03749
		3.75799	3.13476	2.50348	1.70724	2.18004	1.55682	1.70364	0.907394		2.66806	2.03669	2.11206	1.1659
		4.64103	3.80614	3.06214	1.98401	2.42035	1.58546	1.87049	0.792361		3.37881	2.50909	2.52688	1.25308
		5.00172	3.79056	3.6625	2.19909	2.73563	1.52447	2.35905	0.895646		3.89748	2.7199	3.03531	1.30969
		5.77563	4.11285	4.14777	2.2552	2.99722	1.33444	2.41691	0.524333		4.1567	2.43874	3.41676	1.24583
		6.26801	4.21245	4.53533	2.23283	2.88524	0.829689	2.18502	-0.117483		4.82736	2.6378	3.67136	1.07772
		6.31928	3.94923	4.71111	2.08467	2.67389	0.303839	2.18829	-0.438144		4.77679	2.19316	3.7655	0.843044

## Sheet: Ni_QZVPP
Error analysis		all values in kcal/mol
	Uncorrected				Corrected					Reference
	DLPNO-CCSD(T0) NormalPNO	DLPNO-CCSD(T1) NormalPNO	DLPNO-CCSD(T0) TightPNO	DLPNO-CCSD(T1) TightPNO	DLPNO-CCSD(T0)+dMP2 NormalPNO	DLPNO-CCSD(T1)+dMP2 NormalPNO	DLPNO-CCSD(T0)+dMP2 TightPNO	DLPNO-CCSD(T1)+dMP2 TightPNO		Bistoni(5/6)	Bistoni(5/6) T1	Bistoni(6/7)	Bistoni(6/7) T1
ME	3.5032	2.69664	2.67087	1.68895	1.71935	0.912792	1.39911	0.417187		3.56484	2.66579	2.83006	0.763896
MAE	3.5032	2.69664	2.67087	1.68895	1.71935	0.912792	1.39911	0.525502		3.56484	2.66579	1.92538	0.800697
RMSE	3.86194	2.8835	2.96354	1.78655	1.87484	1.01965	1.52815	0.583002		3.86403	2.81131	2.15393	0.83084
MPE	5.80519	3.81867	4.45086	2.36392	2.58814	1.77189	2.12231	0.915996		5.49117	3.70713	10.7666	1.28971
MNE	1.20239	1.09582	0.845468	0.689646	0.54145	0.193663	0.446626	-0.529972		1.16359	0.985026	0.377296	0.199582
ES	4.6028	2.72285	3.60539	1.67428	2.04669	1.57823	1.67569	1.44597		4.32758	2.72211	10.3893	1.09013
		Uncorrected				Corrected					Reference Bistoni et al.
Metal-CO disitance	Reference	DLPNO-CCSD(T0) NormalPNO	DLPNO-CCSD(T1) NormalPNO	DLPNO-CCSD(T0) TightPNO	DLPNO-CCSD(T1) TightPNO	DLPNO-CCSD(T0)+dMP2 NormalPNO	DLPNO-CCSD(T1)+dMP2 NormalPNO	DLPNO-CCSD(T0)+dMP2 TightPNO	DLPNO-CCSD(T1)+dMP2 TightPNO		extr.(5/6)	extr.(5/6) T1	extr.(6/7)	extr.(6/7) T1	TcutPNO 10^(-6) T0	TcutPNO 10^(-5) T0	TcutPNO 10^(-6) T1	TcutPNO 10^(-5) T1
2.6	-1.89132	-0.688929	-0.795505	-1.04585	-1.20168	-1.18676	-1.29334	-1.37551	-1.53134		-0.727731	-0.906296	-1.27708	-1.44458	-0.583406	-0.294757	-0.715875	-0.335034
2.5	-2.66679	-1.24638	-1.40534	-1.57011	-1.77392	-2.12534	-2.2843	-2.22017	-2.42397		-1.07408	-1.286	-1.86636	-2.09077	-0.977623	-0.784711	-1.14022	-0.848638
2.4	-3.6969	-1.94347	-2.15653	-2.36102	-2.63863	-2.7822	-2.99526	-2.97679	-3.2544		-1.6645	-1.92109	-2.79513	-3.11241	-1.49281	-1.14944	-1.69109	-1.23108
2.3	-5.04369	-2.78111	-3.07803	-3.33917	-3.71434	-4.00617	-4.30309	-4.14467	-4.51985		-2.4527	-2.80507	-3.85183	-4.28008	-2.31385	-2.03613	-2.58288	-2.1385
2.2	-6.70739	-3.87387	-4.27377	-4.60902	-5.13145	-5.0388	-5.4387	-5.2925	-5.81494		-3.40942	-3.86295	-5.28688	-5.89923	-3.2533	-2.94106	-3.59589	-3.06176
2.1	-8.59576	-5.0356	-5.57727	-5.99308	-6.72227	-6.69702	-7.23868	-7.11347	-7.84266		-5.05279	-5.71972	-6.77457	-7.62315	-4.43009	-3.18469	-4.92052	-3.32213
2	-10.432	-6.07639	-6.81088	-7.28145	-8.25451	-7.92561	-8.66009	-8.54293	-9.51599		-6.27012	-7.11354	-8.15618	-9.29633	-5.53199	-4.05573	-6.17087	-4.28553
1.9	-11.63	-7.07471	-8.1621	-8.03159	-9.37481	-9.30457	-10.392	-9.62441	-10.9676		-6.77215	-7.92285	-9.08314	-10.6531	-5.92848	-4.24114	-6.81827	-4.60911
1.8	-11.1284	-5.96144	-7.39921	-7.03393	-8.7645	-8.54028	-9.97806	-9.00611	-10.7367		-6.07229	-7.59597	-8.03961	-10.039	-5.02257	-2.92314	-6.21549	-3.45455
1.7	-7.14891	-1.52927	-3.33025	-2.74728	-4.85413	-4.70964	-6.51062	-5.10782	-7.21468		-1.65774	-3.60413	-3.86767	-6.26374	-0.506503	1.79597	-2.03493	1.10347
1.6	3.0377	8.84289	6.74849	7.48856	5.10521	5.32577	3.23136	4.89108	2.50773		8.46329	6.15781	6.2741	3.60657	9.91748	12.8259	8.10249	11.9919
		Absolute error
		1.20239	1.09582	0.845468	0.689646	0.70456	0.597984	0.515807	0.359985		1.16359	0.985026	0.614244	0.446746
		1.42041	1.26145	1.09668	0.892876	0.54145	0.382487	0.446626	0.242824		1.59271	1.38079	0.800432	0.576026
		1.75343	1.54037	1.33588	1.05827	0.914695	0.701639	0.720112	0.442503		2.0324	1.77581	0.901772	0.584494
		2.26258	1.96566	1.70453	1.32935	1.03752	0.740602	0.899026	0.523847		2.59099	2.23862	1.19187	0.763615
		2.83352	2.43361	2.09837	1.57593	1.66858	1.26868	1.41488	0.892448		3.29797	2.84443	1.42051	0.808153
		3.56016	3.01849	2.60268	1.87349	1.89875	1.35708	1.48229	0.753099		3.54297	2.87605	1.82119	0.972613
		4.35559	3.6211	3.15054	2.17747	2.50638	1.77189	1.88906	0.915996		4.16186	3.31845	2.27581	1.13565
		4.55527	3.46788	3.5984	2.25517	2.32542	1.23803	2.00558	0.662349		4.85784	3.70713	2.54685	0.976903
		5.16699	3.72921	4.09449	2.36392	2.58814	1.15037	2.12231	0.391742		5.05613	3.53246	3.08882	1.08942
		5.61964	3.81867	4.40164	2.29478	2.43927	0.638295	2.04109	0.0657626		5.49117	3.54479	3.28125	0.885176
		5.80519	3.71079	4.45086	2.06751	2.28807	0.193663	1.85338	0.529972		5.42559	3.12011	3.2364	0.568872
		Square of the absolute error
		1.44575	1.20081	0.714816	0.475612	0.496405	0.357585	0.266057	0.129589		1.35394	0.970276	0.377296	0.199582
		2.01757	1.59126	1.2027	0.797227	0.293168	0.146297	0.199475	0.0589633		2.53674	1.90657	0.640692	0.331806
		3.07451	2.37274	1.78457	1.11993	0.836667	0.492297	0.518562	0.195809		4.13064	3.1535	0.813193	0.341633
		5.11929	3.86383	2.90541	1.76717	1.07646	0.548491	0.808247	0.274415		6.71322	5.01144	1.42055	0.583108
		8.02882	5.92248	4.40315	2.48357	2.78417	1.60955	2.00189	0.796463		10.8766	8.0908	2.01785	0.653112
		12.6747	9.1113	6.77397	3.50997	3.60523	1.84166	2.1972	0.567158		12.5526	8.27165	3.31674	0.945976
		18.9712	13.1124	9.92587	4.74139	6.28192	3.13959	3.56854	0.839048		17.3211	11.0121	5.1793	1.28971
		20.7505	12.0262	12.9485	5.08581	5.40757	1.53271	4.02233	0.438706		23.5986	13.7428	6.48643	0.95434
		26.6977	13.907	16.7649	5.58813	6.69847	1.32335	4.50422	0.153462		25.5645	12.4783	9.54078	1.18683
		31.5804	14.5822	19.3744	5.26601	5.95004	0.407421	4.16606	0.00432472		30.153	12.5655	10.7666	0.783536
		33.7003	13.77	19.8101	4.2746	5.23525	0.0375055	3.435	0.28087		29.437	9.73506	10.4743	0.323615
		Error
		1.20239	1.09582	0.845468	0.689646	0.70456	0.597984	0.515807	0.359985		1.16359	0.985026	0.614244	0.446746
		1.42041	1.26145	1.09668	0.892876	0.54145	0.382487	0.446626	0.242824		1.59271	1.38079	0.800432	0.576026
		1.75343	1.54037	1.33588	1.05827	0.914695	0.701639	0.720112	0.442503		2.0324	1.77581	0.901772	0.584494
		2.26258	1.96566	1.70453	1.32935	1.03752	0.740602	0.899026	0.523847		2.59099	2.23862	1.19187	0.763615
		2.83352	2.43361	2.09837	1.57593	1.66858	1.26868	1.41488	0.892448		3.29797	2.84443	1.42051	0.808153
		3.56016	3.01849	2.60268	1.87349	1.89875	1.35708	1.48229	0.753099		3.54297	2.87605	1.82119	0.972613
		4.35559	3.6211	3.15054	2.17747	2.50638	1.77189	1.88906	0.915996		4.16186	3.31845	2.27581	1.13565
		4.55527	3.46788	3.5984	2.25517	2.32542	1.23803	2.00558	0.662349		4.85784	3.70713	2.54685	0.976903
		5.16699	3.72921	4.09449	2.36392	2.58814	1.15037	2.12231	0.391742		5.05613	3.53246	3.08882	1.08942
		5.61964	3.81867	4.40164	2.29478	2.43927	0.638295	2.04109	-0.0657626		5.49117	3.54479	3.28125	0.885176
		5.80519	3.71079	4.45086	2.06751	2.28807	0.193663	1.85338	-0.529972		5.42559	3.12011	3.2364	0.568872
