# Supplementary material for: MP2-Based Correction Scheme to Approach the Limit of a Complete Pair Natural Orbitals Space in DLPNO-CCSD(T) Calculations
Source: J Chem Theory Comput. 2023 Jun 20;19(13):4023–32. doi: 10.1021/acs.jctc.3c00444 (PMC10339718; doi:10.1021/acs.jctc.3c00444)
Supplement: Supplementary file 1 — ct3c00444_si_001.zip [file ct3c00444_si_001.zip › M-CO_data/neutral/SI_Cu-CO.xlsx]

## Sheet: Cu_SVP
Error analysis		all values in kcal/mol
	Uncorrected				Corrected					Reference
	DLPNO-CCSD(T0) NormalPNO	DLPNO-CCSD(T1) NormalPNO	DLPNO-CCSD(T0) TightPNO	DLPNO-CCSD(T1) TightPNO	DLPNO-CCSD(T0)+dMP2 NormalPNO	DLPNO-CCSD(T1)+dMP2 NormalPNO	DLPNO-CCSD(T0)+dMP2 TightPNO	DLPNO-CCSD(T1)+dMP2 TightPNO		Bistoni(5/6)	Bistoni(5/6) T1	Bistoni(6/7)	Bistoni(6/7) T1
ME	3.13189	2.32869	2.00713	0.987465	1.74458	0.941374	1.1344	0.114737		2.5523	1.56041	1.65646	0.198498
MAE	3.13189	2.32869	2.00713	0.987465	1.74458	0.941374	1.1344	0.397487		2.5523	1.56041	1.28049	0.328184
RMSE	3.54427	2.47668	2.3322	1.00462	1.92361	1.03293	1.29799	0.442643		2.90032	1.72441	1.5519	0.387746
MPE	5.76986	3.64034	4.32621	1.25511	2.96334	1.46769	2.26588	0.571975		4.46695	2.70702	10.199	0.623542
MNE	1.04777	1.09847	0.624991	0.650277	0.627469	0.0562641	0.289317	-0.805217		0.613002	0.618056	0.220218	-0.46683
ES	4.7221	2.54188	3.70122	0.604836	2.33588	1.41143	1.97656	1.37719		3.85395	2.08897	9.97874	1.09037
		Uncorrected				Corrected					Reference Bistoni et al.
Metal-CO disitance	Reference	DLPNO-CCSD(T0) NormalPNO	DLPNO-CCSD(T1) NormalPNO	DLPNO-CCSD(T0) TightPNO	DLPNO-CCSD(T1) TightPNO	DLPNO-CCSD(T0)+dMP2 NormalPNO	DLPNO-CCSD(T1)+dMP2 NormalPNO	DLPNO-CCSD(T0)+dMP2 TightPNO	DLPNO-CCSD(T1)+dMP2 TightPNO		extr.(5/6)	extr.(5/6) T1	extr.(6/7)	extr.(6/7) T1	TcutPNO 10^(-6) T0	TcutPNO 10^(-5) T0	TcutPNO 10^(-6) T1	TcutPNO 10^(-5) T1
2.6	-0.859067	0.188699	0.239398	-0.234076	-0.208791	-0.147996	-0.0972966	-0.426371	-0.401086		-0.246065	-0.241012	-0.389794	-0.365456	0.0773588	0.724207	0.104539	0.79564
2.5	-1.15365	-0.0373143	-0.0104305	-0.447881	-0.465351	-0.526183	-0.499299	-0.864335	-0.881804		-0.425385	-0.465184	-0.656262	-0.680706	-0.0311214	0.757406	-0.0346404	0.826447
2.4	-1.60215	-0.206731	-0.218595	-0.655125	-0.739252	-0.633504	-0.645368	-0.946677	-1.0308		-0.540502	-0.623385	-0.932567	-1.04182	-0.100242	0.780278	-0.134108	0.844446
2.3	-2.22343	-0.410976	-0.493509	-0.980936	-1.17383	-1.22698	-1.30951	-1.45856	-1.65146		-0.743498	-0.911152	-1.35739	-1.59989	-0.228023	0.802925	-0.321724	0.857133
2.2	-2.98817	-0.615208	-0.803597	-1.61927	-1.9919	-1.47979	-1.66818	-2.2302	-2.60282		-0.935857	-1.2193	-2.22457	-2.6903	-0.408675	0.645688	-0.595097	0.653305
2.1	-3.76485	-0.914403	-1.3345	-2.19127	-2.83933	-2.11401	-2.53411	-2.84991	-3.49797		-1.19423	-1.64902	-3.02936	-3.8416	-0.515082	0.843205	-0.834777	0.793704
2	-4.24633	-0.70624	-1.44941	-2.15792	-3.12322	-2.16412	-2.90728	-2.98919	-3.95448		-0.979431	-1.73391	-3.11155	-4.28045	-0.250675	1.20684	-0.80877	1.04151
1.9	-3.86593	0.404686	-0.664864	-1.45444	-2.87257	-1.52133	-2.59088	-2.58105	-3.99918		0.0661254	-1.15891	-2.66303	-4.33276	0.96273	2.75594	0.0478075	2.46124
1.8	-1.68112	3.45488	1.95922	1.39033	-0.538717	1.28223	-0.213424	0.10821	-1.82084		2.55866	0.715231	0.145314	-2.05716	3.88037	6.52379	2.49817	6.06405
1.7	3.81234	8.95121	6.74667	7.53048	4.9876	6.39637	4.19183	5.87827	3.33539		7.47617	4.68768	6.53866	3.76734	9.51413	13.59	7.42813	12.909
1.6	15.09	20.8599	18.1628	19.4163	16.3452	17.8434	15.1463	17.3559	14.2848		19.557	16.2811	18.2836	14.9271	21.6815	25.9305	19.1813	24.9818
		Absolute error
		1.04777	1.09847	0.624991	0.650277	0.711072	0.761771	0.432696	0.457982		0.613002	0.618056	0.469274	0.493612
		1.11634	1.14322	0.705771	0.688301	0.627469	0.654353	0.289317	0.271848		0.728267	0.688468	0.49739	0.472946
		1.39542	1.38356	0.947027	0.8629	0.968649	0.956784	0.655476	0.571349		1.06165	0.978767	0.669585	0.560328
		1.81245	1.72992	1.24249	1.0496	0.99645	0.913917	0.764873	0.571975		1.47993	1.31228	0.866038	0.623542
		2.37296	2.18457	1.3689	0.996275	1.50838	1.31999	0.757976	0.385352		2.05231	1.76887	0.7636	0.297875
		2.85045	2.43035	1.57358	0.925525	1.65084	1.23075	0.914942	0.266884		2.57063	2.11584	0.735489	0.0767501
		3.54009	2.79692	2.0884	1.12311	2.08221	1.33905	1.25714	0.291845		3.2669	2.51242	1.13478	0.0341202
		4.27062	3.20107	2.41149	0.99336	2.3446	1.27505	1.28488	0.133246		3.93206	2.70702	1.2029	0.46683
		5.13599	3.64034	3.07145	1.1424	2.96334	1.46769	1.78933	0.139721		4.23978	2.39635	1.82643	0.376042
		5.13887	2.93433	3.71815	1.17526	2.58403	0.379498	2.06594	0.476943		3.66383	0.875342	2.72632	0.0449981
		5.76986	3.07281	4.32621	1.25511	2.75332	0.0562641	2.26588	0.805217		4.46695	1.19109	3.19358	0.162981
		Square of the absolute error
		1.09781	1.20663	0.390614	0.42286	0.505623	0.580295	0.187226	0.209747		0.375772	0.381993	0.220218	0.243653
		1.24621	1.30696	0.498112	0.473759	0.393717	0.428178	0.0837045	0.0739014		0.530373	0.473988	0.247397	0.223678
		1.9472	1.91423	0.89686	0.744597	0.93828	0.915436	0.429648	0.32644		1.1271	0.957985	0.448344	0.313968
		3.28499	2.99263	1.54379	1.10165	0.992912	0.835244	0.58503	0.327155		2.1902	1.72208	0.750023	0.388805
		5.63096	4.77236	1.87388	0.992564	2.27521	1.74237	0.574527	0.148496		4.21199	3.12891	0.583085	0.0887297
		8.12507	5.9066	2.47616	0.856597	2.72529	1.51473	0.837119	0.0712271		6.60812	4.47676	0.540944	0.00589058
		12.5322	7.82278	4.36143	1.26137	4.3356	1.79304	1.58041	0.0851735		10.6726	6.31225	1.28772	0.00116419
		18.2382	10.2468	5.81528	0.986763	5.49714	1.62575	1.65092	0.0177546		15.4611	7.32797	1.44697	0.217931
		26.3784	13.2521	9.43381	1.30508	8.78141	2.15413	3.20169	0.019522		17.9757	5.74249	3.33586	0.141408
		26.408	8.61032	13.8246	1.38125	6.67724	0.144019	4.2681	0.227475		13.4237	0.766223	7.43284	0.00202483
		33.2913	9.44214	18.7161	1.57531	7.58078	0.00316565	5.13422	0.648374		19.9536	1.4187	10.199	0.0265627
		Error
		1.04777	1.09847	0.624991	0.650277	0.711072	0.761771	0.432696	0.457982		0.613002	0.618056	0.469274	0.493612
		1.11634	1.14322	0.705771	0.688301	0.627469	0.654353	0.289317	0.271848		0.728267	0.688468	0.49739	0.472946
		1.39542	1.38356	0.947027	0.8629	0.968649	0.956784	0.655476	0.571349		1.06165	0.978767	0.669585	0.560328
		1.81245	1.72992	1.24249	1.0496	0.99645	0.913917	0.764873	0.571975		1.47993	1.31228	0.866038	0.623542
		2.37296	2.18457	1.3689	0.996275	1.50838	1.31999	0.757976	0.385352		2.05231	1.76887	0.7636	0.297875
		2.85045	2.43035	1.57358	0.925525	1.65084	1.23075	0.914942	0.266884		2.57063	2.11584	0.735489	-0.0767501
		3.54009	2.79692	2.0884	1.12311	2.08221	1.33905	1.25714	0.291845		3.2669	2.51242	1.13478	-0.0341202
		4.27062	3.20107	2.41149	0.99336	2.3446	1.27505	1.28488	-0.133246		3.93206	2.70702	1.2029	-0.46683
		5.13599	3.64034	3.07145	1.1424	2.96334	1.46769	1.78933	-0.139721		4.23978	2.39635	1.82643	-0.376042
		5.13887	2.93433	3.71815	1.17526	2.58403	0.379498	2.06594	-0.476943		3.66383	0.875342	2.72632	-0.0449981
		5.76986	3.07281	4.32621	1.25511	2.75332	0.0562641	2.26588	-0.805217		4.46695	1.19109	3.19358	-0.162981

## Sheet: Cu_TZVP
Error analysis		all values in kcal/mol
	Uncorrected				Corrected					Reference
	DLPNO-CCSD(T0) NormalPNO	DLPNO-CCSD(T1) NormalPNO	DLPNO-CCSD(T0) TightPNO	DLPNO-CCSD(T1) TightPNO	DLPNO-CCSD(T0)+dMP2 NormalPNO	DLPNO-CCSD(T1)+dMP2 NormalPNO	DLPNO-CCSD(T0)+dMP2 TightPNO	DLPNO-CCSD(T1)+dMP2 TightPNO		Bistoni(5/6)	Bistoni(5/6) T1	Bistoni(6/7)	Bistoni(6/7) T1
ME	3.32194	2.42132	2.63692	1.57077	1.59782	0.6972	1.63933	0.573177		3.00085	2.13191	3.55058	0.979367
MAE	3.32194	2.42132	2.63692	1.57077	1.59782	0.776911	1.63933	0.573177		3.00085	2.13191	2.19336	0.968861
RMSE	3.72549	2.59128	3.01465	1.67176	1.7271	0.876736	1.82975	0.612708		3.54391	2.40449	2.503	1.00019
MPE	5.87971	3.57454	5.06592	2.27604	2.55279	1.42103	2.904	0.970414		6.03245	3.58129	18.2295	1.68615
MNE	1.02728	0.951914	0.770715	0.670434	0.762208	-0.438411	0.711424	0.114118		0.64881	0.591647	0.356404	0.209084
ES	4.85242	2.62262	4.2952	1.6056	1.79059	1.85944	2.19258	0.856297		5.38364	2.98964	17.8731	1.47706
		Uncorrected				Corrected					Reference Bistoni et al.
Metal-CO disitance	Reference	DLPNO-CCSD(T0) NormalPNO	DLPNO-CCSD(T1) NormalPNO	DLPNO-CCSD(T0) TightPNO	DLPNO-CCSD(T1) TightPNO	DLPNO-CCSD(T0)+dMP2 NormalPNO	DLPNO-CCSD(T1)+dMP2 NormalPNO	DLPNO-CCSD(T0)+dMP2 TightPNO	DLPNO-CCSD(T1)+dMP2 TightPNO		extr.(5/6)	extr.(5/6) T1	extr.(6/7)	extr.(6/7) T1	TcutPNO 10^(-6) T0	TcutPNO 10^(-5) T0	TcutPNO 10^(-6) T1	TcutPNO 10^(-5) T1
2.6	0.582762	1.61005	1.53468	1.35348	1.2532	1.34497	1.2696	1.29419	1.1939		1.5635	1.55205	1.17976	1.04002	1.70092	1.97575	1.67955	1.93456
2.5	0.323927	1.57472	1.47881	1.26579	1.09786	1.20272	1.10681	1.17859	1.01066		0.972737	0.915574	1.21987	0.995791	1.35763	2.12742	1.30201	2.07489
2.4	-0.121229	1.47161	1.32232	1.094	0.861498	0.664958	0.515671	0.619175	0.386675		1.40274	1.30782	0.893146	0.598625	1.4957	1.68163	1.38724	1.54609
2.3	-0.786069	1.24586	1.00861	0.743822	0.405119	0.160861	-0.0763898	0.136376	-0.202327		0.538255	0.295802	0.560699	0.15118	1.11007	2.25369	0.912998	2.14739
2.2	-1.6819	0.822473	0.428082	0.199608	-0.297873	-0.460069	-0.85446	-0.629438	-1.12692		0.158152	-0.264436	-0.14849	-0.732789	0.895804	2.37111	0.57196	2.24475
2.1	-2.75028	0.455978	-0.12032	-0.417529	-1.12474	-0.928822	-1.50512	-1.32888	-2.03609		-0.386666	-0.981445	-0.852034	-1.67892	0.45148	2.12777	-0.0163717	1.91378
2	-3.77002	0.0864106	-0.733793	-0.836242	-1.82956	-1.5611	-2.38131	-1.80628	-2.7996		-0.742637	-1.62883	-1.33847	-2.4715	0.168205	1.98989	-0.545683	1.6206
1.9	-4.23845	0.467851	-0.663911	-0.734505	-2.16054	-1.68565	-2.81742	-2.09558	-3.52162		0.360715	-0.782064	-1.39733	-3.03639	0.591139	1.05199	-0.408843	0.3376
1.8	-3.17055	1.70425	0.0189822	0.96927	-0.98968	-1.24459	-2.92986	-0.644012	-2.60296		1.93892	0.410738	0.247135	-2.02109	2.41354	3.36277	1.07313	2.39792
1.7	1.14341	6.75401	4.55804	5.83412	3.31872	3.50765	1.31168	3.93611	1.42071		6.70276	4.68437	5.02469	2.13318	7.45299	8.95346	5.68981	7.7007
1.6	11.4444	17.3241	14.7791	16.5103	13.7204	13.5511	11.006	14.3484	11.5585		17.4769	14.9174	15.714	12.6554	18.103	19.3552	15.8506	17.7169
		Absolute error
		1.02728	0.951914	0.770715	0.670434	0.762208	0.686837	0.711424	0.611143		0.980734	0.969284	0.596995	0.457257
		1.25079	1.15488	0.941865	0.773938	0.878798	0.782885	0.85466	0.686733		0.64881	0.591647	0.895944	0.671864
		1.59283	1.44355	1.21523	0.982726	0.786187	0.6369	0.740404	0.507903		1.52397	1.42905	1.01437	0.719854
		2.03193	1.79468	1.52989	1.19119	0.94693	0.709679	0.922445	0.583742		1.32432	1.08187	1.34677	0.937249
		2.50438	2.10998	1.88151	1.38403	1.22183	0.827442	1.05246	0.554984		1.84005	1.41747	1.53341	0.949113
		3.20626	2.62996	2.33275	1.62554	1.82146	1.24516	1.42141	0.714196		2.36362	1.76884	1.89825	1.07136
		3.85643	3.03622	2.93377	1.94046	2.20891	1.38871	1.96373	0.970414		3.02738	2.14119	2.43155	1.29852
		4.7063	3.57454	3.50394	2.07791	2.55279	1.42103	2.14286	0.716831		4.59916	3.45638	2.84112	1.20206
		4.8748	3.18953	4.13982	2.18087	1.92596	0.240695	2.52654	0.567589		5.10947	3.58129	3.41769	1.14946
		5.6106	3.41463	4.69071	2.17531	2.36424	0.168272	2.7927	0.277296		5.55935	3.54096	3.88128	0.989765
		5.87971	3.33464	5.06592	2.27604	2.10665	0.438411	2.904	0.114118		6.03245	3.47303	4.2696	1.21097
		Square of the absolute error
		1.05531	0.906141	0.594001	0.449481	0.580961	0.471746	0.506124	0.373495		0.96184	0.939511	0.356404	0.209084
		1.56448	1.33375	0.887109	0.598979	0.772286	0.612909	0.730444	0.471602		0.420955	0.350047	0.802716	0.451401
		2.53712	2.08383	1.47678	0.965751	0.61809	0.405641	0.548198	0.257966		2.32248	2.04218	1.02896	0.51819
		4.12874	3.22087	2.34057	1.41893	0.896677	0.503645	0.850905	0.340755		1.75384	1.17045	1.81378	0.878436
		6.2719	4.45203	3.54008	1.91554	1.49288	0.684661	1.10768	0.308007		3.3858	2.00921	2.35135	0.900816
		10.2801	6.9167	5.44174	2.64239	3.31772	1.55043	2.02039	0.510076		5.58668	3.12878	3.60335	1.14781
		14.872	9.21866	8.60704	3.76537	4.87929	1.92851	3.85625	0.941704		9.16503	4.5847	5.91244	1.68615
		22.1492	12.7773	12.2776	4.3177	6.51675	2.01933	4.59187	0.513847		21.1523	11.9466	8.07197	1.44495
		23.7637	10.1731	17.1381	4.7562	3.70933	0.0579339	6.3834	0.322158		26.1067	12.8256	11.6806	1.32127
		31.4788	11.6597	22.0028	4.73198	5.58961	0.0283155	7.79917	0.0768933		30.9064	12.5384	15.0643	0.979635
		34.5709	11.1198	25.6635	5.18034	4.43799	0.192204	8.43321	0.0130229		36.3904	12.0619	18.2295	1.46644
		Error
		1.02728	0.951914	0.770715	0.670434	0.762208	0.686837	0.711424	0.611143		0.980734	0.969284	0.596995	0.457257
		1.25079	1.15488	0.941865	0.773938	0.878798	0.782885	0.85466	0.686733		0.64881	0.591647	0.895944	0.671864
		1.59283	1.44355	1.21523	0.982726	0.786187	0.6369	0.740404	0.507903		1.52397	1.42905	1.01437	0.719854
		2.03193	1.79468	1.52989	1.19119	0.94693	0.709679	0.922445	0.583742		1.32432	1.08187	1.34677	0.937249
		2.50438	2.10998	1.88151	1.38403	1.22183	0.827442	1.05246	0.554984		1.84005	1.41747	1.53341	0.949113
		3.20626	2.62996	2.33275	1.62554	1.82146	1.24516	1.42141	0.714196		2.36362	1.76884	1.89825	1.07136
		3.85643	3.03622	2.93377	1.94046	2.20891	1.38871	1.96373	0.970414		3.02738	2.14119	2.43155	1.29852
		4.7063	3.57454	3.50394	2.07791	2.55279	1.42103	2.14286	0.716831		4.59916	3.45638	2.84112	1.20206
		4.8748	3.18953	4.13982	2.18087	1.92596	0.240695	2.52654	0.567589		5.10947	3.58129	3.41769	1.14946
		5.6106	3.41463	4.69071	2.17531	2.36424	0.168272	2.7927	0.277296		5.55935	3.54096	3.88128	0.989765
		5.87971	3.33464	5.06592	2.27604	2.10665	-0.438411	2.904	0.114118		6.03245	3.47303	4.2696	1.21097

## Sheet: Cu_TZVPP
Error analysis		all values in kcal/mol
	Uncorrected				Corrected					Reference
	DLPNO-CCSD(T0) NormalPNO	DLPNO-CCSD(T1) NormalPNO	DLPNO-CCSD(T0) TightPNO	DLPNO-CCSD(T1) TightPNO	DLPNO-CCSD(T0)+dMP2 NormalPNO	DLPNO-CCSD(T1)+dMP2 NormalPNO	DLPNO-CCSD(T0)+dMP2 TightPNO	DLPNO-CCSD(T1)+dMP2 TightPNO		Bistoni(5/6)	Bistoni(5/6) T1	Bistoni(6/7)	Bistoni(6/7) T1
ME	3.17946	2.25463	2.49745	1.39485	1.22787	0.303046	1.00895	-0.0936619		2.43802	1.46763	3.48912	0.939146
MAE	3.17946	2.25463	2.49745	1.39485	1.22787	0.380895	1.00895	0.263458		2.43802	1.46763	2.19803	0.945889
RMSE	3.62684	2.4638	2.84457	1.47386	1.44752	0.453968	1.1841	0.372175		2.91402	1.67296	2.464	0.962112
MPE	5.82447	3.37056	4.83798	2.04827	2.36358	1.00465	1.9131	0.339164		5.30762	2.69544	17.0939	1.27717
MNE	0.81694	0.703562	0.745513	0.61587	0.247479	-0.428168	0.26364	-0.876619		0.41985	0.212107	0.482922	0.299677
ES	5.00753	2.667	4.09247	1.4324	2.11611	1.43281	1.64946	1.21578		4.88777	2.48334	16.611	0.977498
		Uncorrected				Corrected					Reference Bistoni et al.
Metal-CO disitance	Reference	DLPNO-CCSD(T0) NormalPNO	DLPNO-CCSD(T1) NormalPNO	DLPNO-CCSD(T0) TightPNO	DLPNO-CCSD(T1) TightPNO	DLPNO-CCSD(T0)+dMP2 NormalPNO	DLPNO-CCSD(T1)+dMP2 NormalPNO	DLPNO-CCSD(T0)+dMP2 TightPNO	DLPNO-CCSD(T1)+dMP2 TightPNO		extr.(5/6)	extr.(5/6) T1	extr.(6/7)	extr.(6/7) T1	TcutPNO 10^(-6) T0	TcutPNO 10^(-5) T0	TcutPNO 10^(-6) T1	TcutPNO 10^(-5) T1
2.6	0.448714	1.26565	1.15228	1.19423	1.06458	0.976491	0.863113	0.91752	0.787878		0.990627	0.872269	1.14364	0.996141	1.2954	1.90495	1.20147	1.85987
2.5	0.175678	1.25529	1.09909	1.08913	0.901471	0.423156	0.266957	0.439318	0.251659		0.595528	0.387785	1.11008	0.909852	1.04723	1.95064	0.884711	1.87856
2.4	-0.258453	1.16334	0.957622	0.90304	0.639431	0.0703344	-0.135387	0.0575163	-0.206092		0.663307	0.431784	0.859951	0.562248	0.989216	1.64104	0.793798	1.51782
2.3	-0.886678	0.906582	0.617556	0.601689	0.229024	-0.415837	-0.704862	-0.590867	-0.963533		0.360233	0.0389963	0.521965	0.0963102	0.761138	1.56295	0.49445	1.40536
2.2	-1.70102	0.620806	0.200241	0.133026	-0.4082	-0.886942	-1.30751	-1.0511	-1.59233		-0.00660109	-0.495193	-0.037024	-0.650478	0.473126	1.43258	0.076356	1.21945
2.1	-2.62602	0.359854	-0.242976	-0.403303	-1.16724	-1.6448	-2.24763	-1.73182	-2.49576		-0.530734	-1.1857	-0.650229	-1.52876	0.0905497	1.33312	-0.444211	1.03878
2	-3.43513	0.358136	-0.468272	-0.679494	-1.76778	-1.60407	-2.43048	-2.11942	-3.20771		-0.687476	-1.59061	-1.04269	-2.30835	0.0469057	1.51567	-0.68663	1.12134
1.9	-3.63527	0.777843	-0.416284	-0.324056	-1.82697	-1.82747	-3.02159	-2.1418	-3.64472		-0.284753	-1.48516	-0.748246	-2.50514	0.524325	2.14248	-0.470633	1.55843
1.8	-2.26606	2.72009	1.0385	1.55909	-0.435461	-0.219969	-1.90156	-0.623945	-2.61849		1.6162	-0.111956	1.00571	-1.27423	2.66584	4.76511	1.24207	3.95011
1.7	2.36187	7.89962	5.73243	6.73832	4.24385	4.72546	2.55827	4.20755	1.71307		6.97194	4.76388	6.0583	3.23191	8.09836	10.3512	6.26772	9.27541
1.6	12.9934	18.8179	16.3018	17.8314	15.0417	15.0813	12.5652	14.9065	12.1168		18.301	15.6888	17.1279	14.0463	19.2384	21.1131	17.0323	19.7194
		Absolute error
		0.81694	0.703562	0.745513	0.61587	0.527778	0.4144	0.468807	0.339164		0.541914	0.423555	0.694926	0.547427
		1.07962	0.923417	0.913453	0.725794	0.247479	0.0912796	0.26364	0.0759814		0.41985	0.212107	0.934402	0.734174
		1.4218	1.21607	1.16149	0.897884	0.328787	0.123066	0.315969	0.0523607		0.921759	0.690237	1.1184	0.820701
		1.79326	1.50423	1.48837	1.1157	0.470841	0.181815	0.29581	0.0768552		1.24691	0.925674	1.40864	0.982988
		2.32182	1.90126	1.83404	1.29282	0.814074	0.393509	0.649916	0.10869		1.69442	1.20582	1.66399	1.05054
		2.98588	2.38305	2.22272	1.45878	0.981224	0.378395	0.894201	0.130259		2.09529	1.44032	1.97579	1.09726
		3.79326	2.96686	2.75563	1.66735	1.83106	1.00465	1.31571	0.227422		2.74765	1.84451	2.39243	1.12677
		4.41311	3.21898	3.31121	1.80829	1.8078	0.613671	1.49347	0.00945129		3.35051	2.1501	2.88702	1.13012
		4.98615	3.30455	3.82514	1.8306	2.04609	0.364496	1.64211	0.352434		3.88225	2.1541	3.27177	0.991833
		5.53775	3.37056	4.37645	1.88198	2.36358	0.196396	1.84567	0.648797		4.61007	2.402	3.69643	0.87004
		5.82447	3.30841	4.83798	2.04827	2.0879	0.428168	1.9131	0.876619		5.30762	2.69544	4.13447	1.05292
		Square of the absolute error
		0.66739	0.494999	0.555789	0.379295	0.278549	0.171727	0.21978	0.115032		0.293671	0.179399	0.482922	0.299677
		1.16557	0.852698	0.834395	0.526777	0.0612458	0.00833197	0.0695062	0.00577318		0.176274	0.0449894	0.873106	0.539012
		2.0215	1.47884	1.34906	0.806196	0.108101	0.0151452	0.0998363	0.00274164		0.84964	0.476427	1.25083	0.67355
		3.21578	2.26272	2.21524	1.24479	0.221691	0.0330568	0.0875038	0.00590672		1.55479	0.856873	1.98427	0.966266
		5.39086	3.61478	3.36371	1.67137	0.662716	0.154849	0.422391	0.0118134		2.87104	1.45401	2.76887	1.10363
		8.91546	5.67891	4.94048	2.12803	0.962801	0.143183	0.799595	0.0169673		4.39024	2.07452	3.90376	1.20398
		14.3888	8.80223	7.59352	2.78005	3.35276	1.00932	1.73109	0.0517208		7.54959	3.40223	5.72374	1.26962
		19.4755	10.3618	10.9641	3.26992	3.26813	0.376592	2.23044	8.93268e-05		11.2259	4.62294	8.33488	1.27717
		24.8617	10.9201	14.6317	3.35108	4.18648	0.132858	2.69653	0.12421		15.0719	4.64015	10.7045	0.983732
		30.6667	11.3607	19.1533	3.54183	5.58653	0.0385712	3.40651	0.420938		21.2527	5.76963	13.6636	0.756969
		33.9244	10.9455	23.4061	4.19539	4.35931	0.183327	3.65994	0.768461		28.1708	7.26542	17.0939	1.10864
		Error
		0.81694	0.703562	0.745513	0.61587	0.527778	0.4144	0.468807	0.339164		0.541914	0.423555	0.694926	0.547427
		1.07962	0.923417	0.913453	0.725794	0.247479	0.0912796	0.26364	0.0759814		0.41985	0.212107	0.934402	0.734174
		1.4218	1.21607	1.16149	0.897884	0.328787	0.123066	0.315969	0.0523607		0.921759	0.690237	1.1184	0.820701
		1.79326	1.50423	1.48837	1.1157	0.470841	0.181815	0.29581	-0.0768552		1.24691	0.925674	1.40864	0.982988
		2.32182	1.90126	1.83404	1.29282	0.814074	0.393509	0.649916	0.10869		1.69442	1.20582	1.66399	1.05054
		2.98588	2.38305	2.22272	1.45878	0.981224	0.378395	0.894201	0.130259		2.09529	1.44032	1.97579	1.09726
		3.79326	2.96686	2.75563	1.66735	1.83106	1.00465	1.31571	0.227422		2.74765	1.84451	2.39243	1.12677
		4.41311	3.21898	3.31121	1.80829	1.8078	0.613671	1.49347	-0.00945129		3.35051	2.1501	2.88702	1.13012
		4.98615	3.30455	3.82514	1.8306	2.04609	0.364496	1.64211	-0.352434		3.88225	2.1541	3.27177	0.991833
		5.53775	3.37056	4.37645	1.88198	2.36358	0.196396	1.84567	-0.648797		4.61007	2.402	3.69643	0.87004
		5.82447	3.30841	4.83798	2.04827	2.0879	-0.428168	1.9131	-0.876619		5.30762	2.69544	4.13447	1.05292

## Sheet: Cu_QZVPP
Error analysis		all values in kcal/mol
	Uncorrected				Corrected					Reference
	DLPNO-CCSD(T0) NormalPNO	DLPNO-CCSD(T1) NormalPNO	DLPNO-CCSD(T0) TightPNO	DLPNO-CCSD(T1) TightPNO	DLPNO-CCSD(T0)+dMP2 NormalPNO	DLPNO-CCSD(T1)+dMP2 NormalPNO	DLPNO-CCSD(T0)+dMP2 TightPNO	DLPNO-CCSD(T1)+dMP2 TightPNO		Bistoni(5/6)	Bistoni(5/6) T1	Bistoni(6/7)	Bistoni(6/7) T1
ME	3.14464	2.30085	2.41677	1.42277	1.01808	0.17429	0.751294	-0.2427		3.78114	2.93975	2.35167	0.462659
MAE	3.14464	2.30085	2.41677	1.42277	1.01808	0.395389	0.751294	0.421296		3.78114	2.93975	1.68454	0.529556
RMSE	3.53622	2.47757	2.72772	1.50249	1.14348	0.454377	0.878077	0.542592		4.26253	3.20165	1.91988	0.573468
MPE	5.60496	3.38169	4.60516	2.13579	1.71035	0.924626	1.58865	0.729645		6.75526	4.85477	12.2366	0.830958
MNE	0.941761	0.85478	0.685178	0.563256	0.0706721	-0.573006	0.0284486	-1.04119		1.08218	0.987953	0.174457	0.0143298
ES	4.6632	2.52691	3.91998	1.57253	1.63968	1.49763	1.5602	1.77084		5.67308	3.86681	12.0621	0.816628
		Uncorrected				Corrected					Reference Bistoni et al.
Metal-CO disitance	Reference	DLPNO-CCSD(T0) NormalPNO	DLPNO-CCSD(T1) NormalPNO	DLPNO-CCSD(T0) TightPNO	DLPNO-CCSD(T1) TightPNO	DLPNO-CCSD(T0)+dMP2 NormalPNO	DLPNO-CCSD(T1)+dMP2 NormalPNO	DLPNO-CCSD(T0)+dMP2 TightPNO	DLPNO-CCSD(T1)+dMP2 TightPNO		extr.(5/6)	extr.(5/6) T1	extr.(6/7)	extr.(6/7) T1	TcutPNO 10^(-6) T0	TcutPNO 10^(-5) T0	TcutPNO 10^(-6) T1	TcutPNO 10^(-5) T1
2.6	0.00625	0.948011	0.86103	0.691428	0.569506	0.555841	0.468859	0.380803	0.258881		1.08843	0.994203	0.423931	0.276987	1.22642	1.5024	1.15454	1.47523
2.5	-0.300703	0.843098	0.719441	0.646523	0.475364	0.74758	0.623923	0.600101	0.428942		1.11882	1.01095	0.342111	0.132082	1.25535	1.52841	1.16193	1.46389
2.4	-0.786678	0.679286	0.502378	0.40403	0.161311	-0.716006	-0.892914	-0.758229	-1.00095		1.05743	0.899299	0.04382	-0.25564	1.12445	1.2585	0.995212	1.18704
2.3	-1.51388	0.421126	0.177631	-0.0694403	-0.405212	-1.11901	-1.3625	-1.35071	-1.68648		0.902526	0.66715	-0.563854	-0.974528	0.919388	0.953112	0.733421	0.865962
2.2	-2.49147	-0.10805	-0.48443	-0.639446	-1.11703	-1.8357	-2.21208	-2.02339	-2.50097		0.393008	0.0186709	-1.19976	-1.77151	0.481191	0.657557	0.191937	0.538469
2.1	-3.64626	-0.591222	-1.12278	-1.37485	-2.06632	-2.72336	-3.25492	-3.08105	-3.77251		-0.265788	-0.832117	-1.9961	-2.8153	-0.132366	0.134477	-0.568354	-0.0408271
2	-4.73942	-0.992368	-1.75569	-2.01665	-3.00931	-3.48076	-4.24408	-3.9191	-4.91176		-0.530633	-1.36986	-2.81041	-3.98188	-0.429125	-0.226107	-1.06417	-0.452791
1.9	-5.24482	-1.06411	-2.21114	-2.08007	-3.45891	-3.66923	-4.81626	-4.13316	-5.512		-0.176648	-1.31686	-3.07471	-4.70095	-0.0908082	0.0808716	-0.974849	-0.290825
1.8	-4.17622	0.595456	-0.973604	-0.546678	-2.35057	-2.7428	-4.31186	-3.14024	-4.94413		1.85267	0.388983	-1.75297	-3.86997	1.86591	1.8924	0.688227	1.28671
1.7	0.180158	5.54184	3.56185	4.2514	2.00284	1.75898	-0.221006	1.38752	-0.861032		6.93542	5.03492	2.90681	0.299865	6.94058	6.95088	5.40879	6.15653
1.6	10.5851	16.19	13.9067	15.1902	12.7209	12.2954	10.0121	12.1737	9.70436		17.0893	14.7139	14.0832	11.358	17.4044	18.0345	15.4466	16.912
		Absolute error
		0.941761	0.85478	0.685178	0.563256	0.549591	0.462609	0.374553	0.252631		1.08218	0.987953	0.417681	0.270737
		1.1438	1.02014	0.947226	0.776067	1.04828	0.924626	0.900804	0.729645		1.41952	1.31165	0.642813	0.432785
		1.46596	1.28906	1.19071	0.947989	0.0706721	0.106236	0.0284486	0.214271		1.84411	1.68598	0.830498	0.531038
		1.93501	1.69151	1.44444	1.10867	0.394872	0.151377	0.163174	0.172598		2.41641	2.18103	0.950026	0.539352
		2.38342	2.00704	1.85202	1.37444	0.655766	0.279385	0.468076	0.00950461		2.88447	2.51014	1.2917	0.719958
		3.05504	2.52348	2.27141	1.57994	0.922898	0.391343	0.565213	0.126253		3.38047	2.81414	1.65016	0.830958
		3.74705	2.98373	2.72277	1.73011	1.25866	0.495339	0.820319	0.17234		4.20879	3.36956	1.92901	0.757544
		4.18071	3.03368	3.16474	1.7859	1.57559	0.42856	1.11166	0.267184		5.06817	3.92795	2.17011	0.543871
		4.77167	3.20261	3.62954	1.82565	1.43342	0.135638	1.03598	0.767913		6.02889	4.5652	2.42324	0.306249
		5.36168	3.38169	4.07124	1.82268	1.57882	0.401164	1.20737	1.04119		6.75526	4.85477	2.72665	0.119707
		5.60496	3.3216	4.60516	2.13579	1.71035	0.573006	1.58865	0.880725		6.50426	4.12884	3.49808	0.772915
		Square of the absolute error
		0.886914	0.730648	0.469469	0.317257	0.30205	0.214007	0.14029	0.0638225		1.17112	0.976051	0.174457	0.0732983
		1.30828	1.04069	0.897237	0.60228	1.0989	0.854933	0.811448	0.532382		2.01503	1.72042	0.413209	0.187303
		2.14905	1.66166	1.41779	0.898683	0.00499454	0.0112861	0.000809322	0.0459121		3.40072	2.84252	0.689727	0.282002
		3.74425	2.86121	2.08641	1.22915	0.155924	0.0229149	0.0266257	0.0297901		5.83902	4.75689	0.902549	0.290901
		5.68067	4.02819	3.42998	1.88908	0.430029	0.078056	0.219095	9.03375e-05		8.32019	6.30079	1.66849	0.518339
		9.33326	6.36797	5.15929	2.49621	0.85174	0.153149	0.319465	0.0159398		11.4276	7.9194	2.72304	0.69049
		14.0404	8.90264	7.41348	2.99329	1.58423	0.245361	0.672923	0.029701		17.7139	11.3539	3.72107	0.573872
		17.4783	9.20322	10.0156	3.18945	2.48248	0.183664	1.23578	0.0713873		25.6863	15.4288	4.70938	0.295795
		22.7689	10.2567	13.1736	3.33299	2.0547	0.0183977	1.07325	0.589691		36.3475	20.8411	5.87211	0.0937887
		28.7476	11.4359	16.575	3.32217	2.49268	0.160933	1.45773	1.08408		45.6336	23.5687	7.43461	0.0143298
		31.4156	11.0331	21.2075	4.56158	2.9253	0.328336	2.5238	0.775676		42.3054	17.0473	12.2366	0.597397
		Error
		0.941761	0.85478	0.685178	0.563256	0.549591	0.462609	0.374553	0.252631		1.08218	0.987953	0.417681	0.270737
		1.1438	1.02014	0.947226	0.776067	1.04828	0.924626	0.900804	0.729645		1.41952	1.31165	0.642813	0.432785
		1.46596	1.28906	1.19071	0.947989	0.0706721	-0.106236	0.0284486	-0.214271		1.84411	1.68598	0.830498	0.531038
		1.93501	1.69151	1.44444	1.10867	0.394872	0.151377	0.163174	-0.172598		2.41641	2.18103	0.950026	0.539352
		2.38342	2.00704	1.85202	1.37444	0.655766	0.279385	0.468076	-0.00950461		2.88447	2.51014	1.2917	0.719958
		3.05504	2.52348	2.27141	1.57994	0.922898	0.391343	0.565213	-0.126253		3.38047	2.81414	1.65016	0.830958
		3.74705	2.98373	2.72277	1.73011	1.25866	0.495339	0.820319	-0.17234		4.20879	3.36956	1.92901	0.757544
		4.18071	3.03368	3.16474	1.7859	1.57559	0.42856	1.11166	-0.267184		5.06817	3.92795	2.17011	0.543871
		4.77167	3.20261	3.62954	1.82565	1.43342	-0.135638	1.03598	-0.767913		6.02889	4.5652	2.42324	0.306249
		5.36168	3.38169	4.07124	1.82268	1.57882	-0.401164	1.20737	-1.04119		6.75526	4.85477	2.72665	0.119707
		5.60496	3.3216	4.60516	2.13579	1.71035	-0.573006	1.58865	-0.880725		6.50426	4.12884	3.49808	0.772915
