# Supplementary material for: MP2-Based Correction Scheme to Approach the Limit of a Complete Pair Natural Orbitals Space in DLPNO-CCSD(T) Calculations
Source: J Chem Theory Comput. 2023 Jun 20;19(13):4023–32. doi: 10.1021/acs.jctc.3c00444 (PMC10339718; doi:10.1021/acs.jctc.3c00444)
Supplement: Supplementary file 1 — ct3c00444_si_001.zip [file ct3c00444_si_001.zip › M-CO_data/neutral/SI_Pt(Mult=3)-CO.xlsx]

## Sheet: Pt_Ms3_SVP
Error analysis		all values in kcal/mol
	Uncorrected				Corrected					Reference
	DLPNO-CCSD(T0) NormalPNO	DLPNO-CCSD(T1) NormalPNO	DLPNO-CCSD(T0) TightPNO	DLPNO-CCSD(T1) TightPNO	DLPNO-CCSD(T0)+dMP2 NormalPNO	DLPNO-CCSD(T1)+dMP2 NormalPNO	DLPNO-CCSD(T0)+dMP2 TightPNO	DLPNO-CCSD(T1)+dMP2 TightPNO		Bistoni(5/6)	Bistoni(5/6) T1	Bistoni(6/7)	Bistoni(6/7) T1
ME	2.12985	1.22193	1.91887	0.938661	0.833376	-0.0745449	1.0484	0.0681937		0.745062	2.15038	2.3785	0.134937
MAE	2.12985	1.22193	1.91887	0.938661	0.833376	0.222366	1.0484	0.10153		0.8013	2.15038	1.76653	0.302802
RMSE	2.30908	1.27998	2.06785	0.968604	0.968264	0.276655	1.14447	0.132269		0.899413	2.4711	1.89801	0.388983
MPE	3.18255	1.67604	2.9082	1.20396	1.49565	0.37737	1.66602	0.243477		1.38274	4.76669	7.03727	0.848939
MNE	0.726834	0.550597	0.757784	0.526226	0.0171155	-0.589056	0.418603	-0.102844		-0.300128	0.854116	0.40166	-0.848939
ES	2.45572	1.12545	2.15042	0.677737	1.47854	0.966426	1.24742	0.346321		1.68287	3.91257	6.63561	1.69788
		Uncorrected				Corrected					Reference Bistoni et al.
Metal-CO disitance	Reference	DLPNO-CCSD(T0) NormalPNO	DLPNO-CCSD(T1) NormalPNO	DLPNO-CCSD(T0) TightPNO	DLPNO-CCSD(T1) TightPNO	DLPNO-CCSD(T0)+dMP2 NormalPNO	DLPNO-CCSD(T1)+dMP2 NormalPNO	DLPNO-CCSD(T0)+dMP2 TightPNO	DLPNO-CCSD(T1)+dMP2 TightPNO		extr.(5/6)	extr.(5/6) T1	extr.(6/7)	extr.(6/7) T1	TcutPNO 10^(-6) T0	TcutPNO 10^(-5) T0	TcutPNO 10^(-6) T1	TcutPNO 10^(-5) T1
2.6	-4.67	-3.94316	-4.1194	-3.91221	-4.14377	-4.54668	-4.72292	-4.24117	-4.47272		-4.0992	-3.47986	-4.03623	-4.55005	-3.66418	-2.79414	-3.33121	-3.03391
2.5	-5.91663	-5.09031	-5.35664	-5.01006	-5.32424	-5.89952	-6.16585	-5.39262	-5.70681		-5.49432	-4.36709	-5.11269	-5.89885	-4.80479	-3.42573	-4.17504	-3.79092
2.4	-7.50066	-6.31232	-6.6593	-6.39097	-6.81266	-7.31124	-7.65822	-7.08206	-7.50375		-7.80079	-5.92051	-6.29545	-7.4225	-6.58202	-4.14448	-5.59298	-4.93791
2.3	-9.42958	-7.87272	-8.32846	-8.10823	-8.67206	-8.81051	-9.26625	-8.75655	-9.32038		-9.43876	-6.80605	-8.16489	-9.68666	-7.99491	-5.1072	-6.64287	-6.31653
2.2	-11.6192	-9.58518	-10.206	-9.91919	-10.645	-10.6209	-11.2418	-10.6499	-11.3757		-10.395	-10.5857	-10.125	-11.165	-9.50751	-7.73247	-9.60512	-7.64392
2.1	-13.763	-11.561	-12.4263	-11.7676	-12.7018	-12.7071	-13.5723	-12.6703	-13.6045		-12.7914	-12.9089	-11.9177	-13.2979	-11.4675	-8.81951	-11.5098	-8.71166
2	-15.1944	-12.6269	-13.7187	-12.939	-14.1132	-14.0517	-15.1435	-14.0049	-15.1792		-14.2653	-13.9998	-13.1029	-14.9354	-12.6111	-9.30274	-12.469	-9.40722
1.9	-14.6561	-11.6752	-12.9801	-12.1643	-13.5683	-13.3205	-14.6253	-13.2821	-14.6861		-13.8768	-12.6835	-12.3026	-14.6701	-11.8876	-7.90933	-11.3646	-8.72679
1.8	-10.0094	-7.02554	-8.56484	-7.2549	-8.84494	-9.05915	-10.5984	-8.42998	-10.02		-8.94026	-7.01388	-7.46736	-10.2884	-6.82998	-2.60942	-5.9581	-3.84653
1.7	2.15507	5.33762	3.69265	5.0619	3.35903	3.39489	1.74992	3.82109	2.11822		3.31091	6.04889	4.80786	1.61746	5.57	10.0882	6.84219	8.42878
1.6	27.0846	30.2638	28.5891	29.9928	28.273	28.5803	26.9055	28.7016	26.9818		28.4674	31.8513	29.6295	26.2357	30.7194	35.2235	32.3476	33.3402
		Absolute error
		0.726834	0.550597	0.757784	0.526226	0.123318	0.0529199	0.428832	0.197274		0.570802	1.19014	0.633766	0.119945
		0.826325	0.559999	0.906578	0.592391	0.0171155	0.249211	0.524011	0.209825		0.422318	1.54954	0.803943	0.0177883
		1.18835	0.841369	1.10969	0.688007	0.189422	0.157554	0.418603	0.00308427		0.300128	1.58016	1.20522	0.0781664
		1.55686	1.10112	1.32135	0.757518	0.619069	0.163327	0.673033	0.109198		0.00918361	2.62353	1.26469	0.257076
		2.03398	1.41314	1.69997	0.974141	0.998209	0.37737	0.969302	0.243477		1.22413	1.03344	1.49412	0.454192
		2.20195	1.33669	1.9954	1.06115	1.05592	0.190655	1.09271	0.158467		0.971554	0.854116	1.84533	0.465132
		2.56752	1.47568	2.25542	1.08117	1.14271	0.0508697	1.18949	0.0152371		0.929107	1.19457	2.09149	0.259038
		2.98091	1.67604	2.49185	1.08788	1.33566	0.0307949	1.37402	0.0299442		0.779366	1.97269	2.35352	0.0139627
		2.98385	1.44456	2.7545	1.16445	0.95024	0.589056	1.57942	0.0106271		1.06913	2.99551	2.54204	0.27897
		3.18255	1.53758	2.90683	1.20396	1.23982	0.405151	1.66602	0.0368489		1.15584	3.89382	2.65279	0.537614
		3.17923	1.50446	2.9082	1.18837	1.49565	0.179118	1.61699	0.102844		1.38274	4.76669	2.54491	0.848939
		Square of the absolute error
		0.528288	0.303157	0.574237	0.276914	0.0152072	0.00280052	0.183897	0.0389171		0.325815	1.41643	0.40166	0.0143868
		0.682813	0.313599	0.821883	0.350928	0.000292941	0.0621061	0.274588	0.0440266		0.178353	2.40108	0.646324	0.000316425
		1.41216	0.707902	1.23142	0.473354	0.0358806	0.0248234	0.175229	9.51271e-06		0.0900766	2.49689	1.45255	0.00610999
		2.42381	1.21246	1.74597	0.573834	0.383246	0.0266757	0.452973	0.0119242		8.43387e-05	6.88293	1.59945	0.0660881
		4.13707	1.99696	2.88988	0.94895	0.996422	0.142408	0.939546	0.0592812		1.49849	1.068	2.23241	0.20629
		4.8486	1.78674	3.98161	1.12604	1.11496	0.0363494	1.19402	0.0251117		0.943918	0.729515	3.40524	0.216348
		6.59216	2.17763	5.08693	1.16894	1.30579	0.00258773	1.41488	0.000232169		0.86324	1.42701	4.37432	0.0671007
		8.88584	2.80912	6.20932	1.18349	1.784	0.000948327	1.88794	0.000896658		0.607411	3.89149	5.53905	0.000194958
		8.90337	2.08674	7.58724	1.35595	0.902955	0.346987	2.49456	0.000112936		1.14305	8.97308	6.46195	0.0778244
		10.1286	2.36415	8.44967	1.44953	1.53715	0.164147	2.77562	0.00135784		1.33596	15.1618	7.03727	0.289028
		10.1075	2.2634	8.45764	1.41222	2.23698	0.0320832	2.61466	0.0105768		1.91197	22.7213	6.47659	0.720698
		Error
		0.726834	0.550597	0.757784	0.526226	0.123318	-0.0529199	0.428832	0.197274		0.570802	1.19014	0.633766	0.119945
		0.826325	0.559999	0.906578	0.592391	0.0171155	-0.249211	0.524011	0.209825		0.422318	1.54954	0.803943	0.0177883
		1.18835	0.841369	1.10969	0.688007	0.189422	-0.157554	0.418603	-0.00308427		-0.300128	1.58016	1.20522	0.0781664
		1.55686	1.10112	1.32135	0.757518	0.619069	0.163327	0.673033	0.109198		-0.00918361	2.62353	1.26469	-0.257076
		2.03398	1.41314	1.69997	0.974141	0.998209	0.37737	0.969302	0.243477		1.22413	1.03344	1.49412	0.454192
		2.20195	1.33669	1.9954	1.06115	1.05592	0.190655	1.09271	0.158467		0.971554	0.854116	1.84533	0.465132
		2.56752	1.47568	2.25542	1.08117	1.14271	0.0508697	1.18949	0.0152371		0.929107	1.19457	2.09149	0.259038
		2.98091	1.67604	2.49185	1.08788	1.33566	0.0307949	1.37402	-0.0299442		0.779366	1.97269	2.35352	-0.0139627
		2.98385	1.44456	2.7545	1.16445	0.95024	-0.589056	1.57942	-0.0106271		1.06913	2.99551	2.54204	-0.27897
		3.18255	1.53758	2.90683	1.20396	1.23982	-0.405151	1.66602	-0.0368489		1.15584	3.89382	2.65279	-0.537614
		3.17923	1.50446	2.9082	1.18837	1.49565	-0.179118	1.61699	-0.102844		1.38274	4.76669	2.54491	-0.848939

## Sheet: Pt_Ms3_TZVP
Error analysis		all values in kcal/mol
	Uncorrected				Corrected					Reference
	DLPNO-CCSD(T0) NormalPNO	DLPNO-CCSD(T1) NormalPNO	DLPNO-CCSD(T0) TightPNO	DLPNO-CCSD(T1) TightPNO	DLPNO-CCSD(T0)+dMP2 NormalPNO	DLPNO-CCSD(T1)+dMP2 NormalPNO	DLPNO-CCSD(T0)+dMP2 TightPNO	DLPNO-CCSD(T1)+dMP2 TightPNO		Bistoni(5/6)	Bistoni(5/6) T1	Bistoni(6/7)	Bistoni(6/7) T1
ME	3.38972	2.45701	2.70007	1.67104	1.93752	1.0048	2.05805	1.02902		4.86666	4.27645	1.59003	0.350919
MAE	3.38972	2.45701	2.70007	1.67104	1.93752	1.0048	2.05805	1.02902		4.86666	4.27645	1.37912	0.537332
RMSE	3.54705	2.51472	2.8115	1.68682	1.9804	1.06983	2.09625	1.05187		5.29322	4.66699	1.4184	0.616675
MPE	4.54701	2.98827	3.68636	1.86578	2.45159	1.44203	2.53343	1.29338		8.4721	7.8359	3.05843	1.04246
MNE	1.57128	1.37087	1.40206	1.1637	1.07365	0.384727	1.31998	0.657375		2.20933	2.12893	0.770715	-1.02101
ES	2.97572	1.6174	2.2843	0.702072	1.37794	1.0573	1.21345	0.636003		6.26277	5.70697	2.28772	2.06347
		Uncorrected				Corrected					Reference Bistoni et al.
Metal-CO disitance	Reference	DLPNO-CCSD(T0) NormalPNO	DLPNO-CCSD(T1) NormalPNO	DLPNO-CCSD(T0) TightPNO	DLPNO-CCSD(T1) TightPNO	DLPNO-CCSD(T0)+dMP2 NormalPNO	DLPNO-CCSD(T1)+dMP2 NormalPNO	DLPNO-CCSD(T0)+dMP2 TightPNO	DLPNO-CCSD(T1)+dMP2 TightPNO		extr.(5/6)	extr.(5/6) T1	extr.(6/7)	extr.(6/7) T1	TcutPNO 10^(-6) T0	TcutPNO 10^(-5) T0	TcutPNO 10^(-6) T1	TcutPNO 10^(-5) T1
2.6	-6.3916	-4.82032	-5.02073	-4.98955	-5.2279	-5.31795	-5.51836	-5.07162	-5.30998		-4.18228	-4.17703	-5.5137	-5.83669	-3.94124	-3.45916	-4.01032	-3.6769
2.5	-8.38486	-6.48573	-6.74842	-6.73323	-7.04927	-7.07664	-7.33933	-6.86895	-7.18499		-5.50517	-5.35963	-7.50439	-7.91787	-5.1909	-4.56235	-5.31206	-5.21692
2.4	-10.9103	-8.57266	-8.92249	-8.98171	-9.40327	-9.29731	-9.64713	-9.19533	-9.61689		-7.36803	-7.13434	-9.99513	-10.5426	-6.95486	-6.12852	-7.12464	-7.10525
2.3	-13.9784	-11.1663	-11.6465	-11.8106	-12.3862	-12.0561	-12.5363	-12.1691	-12.7447		-11.2833	-11.8494	-12.394	-13.0919	-10.6436	-9.36428	-10.9747	-9.22533
2.2	-17.4715	-14.318	-15.0026	-14.9659	-15.732	-15.3898	-16.0744	-15.4987	-16.2649		-14.088	-14.9024	-15.7469	-16.6532	-13.404	-12.036	-13.8898	-11.8645
2.1	-21.0365	-17.3286	-18.2072	-18.2085	-19.1993	-18.7859	-19.6645	-18.8096	-19.8005		-16.5884	-17.5636	-19.345	-20.5307	-15.9355	-14.6296	-16.5366	-14.4827
2	-23.9374	-19.8353	-20.9491	-20.8945	-22.1422	-21.4858	-22.5996	-21.6876	-22.9353		-18.7426	-19.8477	-22.3535	-23.8515	-17.9766	-16.4446	-18.7235	-16.4752
1.9	-24.8677	-20.6769	-22.0281	-21.5342	-23.002	-22.8257	-24.1769	-22.5058	-23.9736		-19.0804	-20.1158	-23.1189	-24.8551	-18.3647	-16.9334	-19.2956	-17.6551
1.8	-21.7163	-17.2409	-18.7748	-18.2069	-19.8708	-19.4298	-20.9637	-19.2842	-20.9481		-14.7064	-15.657	-20.1649	-22.1515	-14.2908	-13.4597	-15.3094	-14.614
1.7	-11.2505	-6.70349	-8.37543	-7.60564	-9.39282	-9.08461	-10.7566	-8.71706	-10.5042		-3.33933	-4.13304	-9.85605	-12.0064	-3.10482	-2.6358	-4.16563	-4.23083
1.6	11.399	15.8892	14.1566	15.0854	13.2411	13.5163	11.7837	13.9006	12.0564		19.8711	19.2349	12.6167	10.378	20.0227	20.3258	18.9674	18.4324
		Absolute error
		1.57128	1.37087	1.40206	1.1637	1.07365	0.873243	1.31998	1.08163		2.20933	2.21457	0.877904	0.554914
		1.89913	1.63645	1.65163	1.3356	1.30822	1.04554	1.51591	1.19987		2.87969	3.02523	0.88047	0.466991
		2.3376	1.98778	1.92856	1.507	1.61296	1.26313	1.71494	1.29338		3.54224	3.77593	0.915132	0.367681
		2.81209	2.33188	2.16779	1.59219	1.92225	1.44203	1.80924	1.23364		2.69503	2.12893	1.58432	0.886468
		3.15351	2.46888	2.50558	1.73945	2.08173	1.3971	1.97274	1.20661		3.38351	2.5691	1.72462	0.818303
		3.70784	2.82926	2.82799	1.83711	2.25052	1.37194	2.22684	1.23596		4.44804	3.4729	1.69149	0.505733
		4.10208	2.98827	3.04289	1.79523	2.45159	1.33778	2.24978	1.00212		5.19482	4.08972	1.58393	0.0858948
		4.19082	2.8396	3.33356	1.86578	2.042	0.690789	2.36189	0.894106		5.78737	4.75188	1.74884	0.0125922
		4.47546	2.9415	3.50945	1.84555	2.28654	0.752582	2.43214	0.768244		7.00996	6.05927	1.55141	0.43515
		4.54701	2.87506	3.64485	1.85768	2.16588	0.493937	2.53343	0.746258		7.91117	7.11746	1.39444	0.755911
		4.49013	2.75754	3.68636	1.84212	2.11732	0.384727	2.50161	0.657375		8.4721	7.8359	1.21771	1.02101
		Square of the absolute error
		2.46893	1.87929	1.96577	1.35421	1.15273	0.762554	1.74235	1.16992		4.88113	4.90432	0.770715	0.30793
		3.6067	2.67796	2.7279	1.78382	1.71145	1.09315	2.29799	1.4397		8.29261	9.15204	0.775227	0.218081
		5.46439	3.95126	3.71933	2.27104	2.60163	1.5955	2.94102	1.67283		12.5475	14.2576	0.837466	0.13519
		7.90787	5.43765	4.6993	2.53507	3.69503	2.07945	3.27333	1.52186		7.26319	4.53236	2.51007	0.785825
		9.94461	6.09538	6.27793	3.02568	4.3336	1.9519	3.89171	1.45591		11.4481	6.60029	2.97432	0.66962
		13.7481	8.00471	7.99753	3.37496	5.06485	1.88221	4.95884	1.5276		19.7851	12.061	2.86115	0.255766
		16.8271	8.92974	9.25916	3.22284	6.01031	1.78965	5.06153	1.00425		26.9861	16.7258	2.50883	0.00737792
		17.563	8.06335	11.1126	3.48112	4.16978	0.47719	5.57853	0.799426		33.4936	22.5804	3.05843	0.000158565
		20.0297	8.6524	12.3162	3.40605	5.22828	0.566379	5.91533	0.590199		49.1396	36.7148	2.40689	0.189355
		20.6753	8.26598	13.285	3.45097	4.69104	0.243974	6.41828	0.556901		62.5866	50.6582	1.94447	0.571402
		20.1613	7.60404	13.5893	3.39341	4.48303	0.148015	6.25808	0.432142		71.7765	61.4014	1.48283	1.04246
		Error
		1.57128	1.37087	1.40206	1.1637	1.07365	0.873243	1.31998	1.08163		2.20933	2.21457	0.877904	0.554914
		1.89913	1.63645	1.65163	1.3356	1.30822	1.04554	1.51591	1.19987		2.87969	3.02523	0.88047	0.466991
		2.3376	1.98778	1.92856	1.507	1.61296	1.26313	1.71494	1.29338		3.54224	3.77593	0.915132	0.367681
		2.81209	2.33188	2.16779	1.59219	1.92225	1.44203	1.80924	1.23364		2.69503	2.12893	1.58432	0.886468
		3.15351	2.46888	2.50558	1.73945	2.08173	1.3971	1.97274	1.20661		3.38351	2.5691	1.72462	0.818303
		3.70784	2.82926	2.82799	1.83711	2.25052	1.37194	2.22684	1.23596		4.44804	3.4729	1.69149	0.505733
		4.10208	2.98827	3.04289	1.79523	2.45159	1.33778	2.24978	1.00212		5.19482	4.08972	1.58393	0.0858948
		4.19082	2.8396	3.33356	1.86578	2.042	0.690789	2.36189	0.894106		5.78737	4.75188	1.74884	0.0125922
		4.47546	2.9415	3.50945	1.84555	2.28654	0.752582	2.43214	0.768244		7.00996	6.05927	1.55141	-0.43515
		4.54701	2.87506	3.64485	1.85768	2.16588	0.493937	2.53343	0.746258		7.91117	7.11746	1.39444	-0.755911
		4.49013	2.75754	3.68636	1.84212	2.11732	0.384727	2.50161	0.657375		8.4721	7.8359	1.21771	-1.02101

## Sheet: Pt_Ms3_TZVPP
Error analysis		all values in kcal/mol
	Uncorrected				Corrected					Reference
	DLPNO-CCSD(T0) NormalPNO	DLPNO-CCSD(T1) NormalPNO	DLPNO-CCSD(T0) TightPNO	DLPNO-CCSD(T1) TightPNO	DLPNO-CCSD(T0)+dMP2 NormalPNO	DLPNO-CCSD(T1)+dMP2 NormalPNO	DLPNO-CCSD(T0)+dMP2 TightPNO	DLPNO-CCSD(T1)+dMP2 TightPNO		Bistoni(5/6)	Bistoni(5/6) T1	Bistoni(6/7)	Bistoni(6/7) T1
ME	2.8126	1.90954	2.23636	1.24598	1.69163	0.788567	1.51128	0.520896		4.55607	3.98579	0.982658	0.211628
MAE	2.8126	1.90954	2.23636	1.24598	1.69163	0.788567	1.51128	0.520896		4.55607	3.98579	0.967198	0.479911
RMSE	2.98665	1.98027	2.35601	1.26631	1.78369	0.816084	1.55539	0.56174		5.05981	4.46913	1.00677	0.631578
MPE	3.94112	2.40655	3.1714	1.45264	2.24379	1.11927	1.94941	0.783006		7.91952	7.3073	1.57101	1.39018
MNE	1.1017	0.894773	1.03571	0.78372	0.651161	0.444233	0.807607	0.17104		2.02179	1.74114	0.179764	-1.17906
ES	2.83942	1.51178	2.1357	0.668919	1.59263	0.675036	1.1418	0.611966		5.89773	5.56616	1.39125	2.56924
		Uncorrected				Corrected					Reference Bistoni et al.
Metal-CO disitance	Reference	DLPNO-CCSD(T0) NormalPNO	DLPNO-CCSD(T1) NormalPNO	DLPNO-CCSD(T0) TightPNO	DLPNO-CCSD(T1) TightPNO	DLPNO-CCSD(T0)+dMP2 NormalPNO	DLPNO-CCSD(T1)+dMP2 NormalPNO	DLPNO-CCSD(T0)+dMP2 TightPNO	DLPNO-CCSD(T1)+dMP2 TightPNO		extr.(5/6)	extr.(5/6) T1	extr.(6/7)	extr.(6/7) T1	TcutPNO 10^(-6) T0	TcutPNO 10^(-5) T0	TcutPNO 10^(-6) T1	TcutPNO 10^(-5) T1
2.6	-6.0541	-4.9524	-5.15932	-5.01839	-5.27038	-5.40294	-5.60986	-5.24649	-5.49848		-4.03231	-3.94938	-5.63011	-5.96397	-3.79495	-3.32023	-3.88318	-3.75079
2.5	-7.95398	-6.58937	-6.8624	-6.71744	-7.04443	-7.06119	-7.33421	-6.97379	-7.30078		-5.40689	-5.2536	-7.51437	-7.94442	-5.12358	-4.55695	-5.24445	-5.22614
2.4	-10.3431	-8.63282	-8.98345	-8.86417	-9.29673	-9.25966	-9.61029	-9.12754	-9.5601		-8.24518	-8.60197	-9.36385	-9.90286	-7.86481	-7.10408	-8.08448	-7.04951
2.3	-13.2157	-10.9223	-11.4	-11.4765	-12.0544	-11.8353	-12.313	-11.8819	-12.4599		-10.7741	-11.3147	-12.0922	-12.8044	-10.245	-9.18688	-10.5546	-9.03437
2.2	-16.4517	-13.8161	-14.4977	-14.4091	-15.1646	-14.7555	-15.4371	-14.931	-15.6866		-13.2254	-13.9553	-15.2595	-16.1793	-12.7083	-11.6739	-13.1354	-11.4956
2.1	-19.6953	-16.5765	-17.4445	-17.3581	-18.3204	-17.7752	-18.6432	-18.1325	-19.0947		-15.5727	-16.4765	-18.4515	-19.621	-15.1715	-14.3691	-15.7193	-14.2047
2	-22.2132	-18.7223	-19.8067	-19.6168	-20.8021	-20.0096	-21.094	-20.5532	-21.7384		-17.2468	-18.2563	-20.9598	-22.3904	-16.9307	-16.2986	-17.6254	-16.3636
1.9	-22.7238	-19.1235	-20.4296	-19.8673	-21.2712	-20.5631	-21.8692	-20.8426	-22.2465		-16.8624	-17.7757	-21.5499	-23.2464	-16.5021	-15.7814	-17.3208	-16.4109
1.8	-19.1796	-15.3418	-16.8102	-16.2064	-17.7887	-16.9358	-18.4042	-17.3273	-18.9096		-12.1421	-12.9456	-18.1853	-20.1035	-12.2486	-12.4615	-13.1591	-13.5863
1.7	-8.41742	-4.4763	-6.05872	-5.28513	-6.97462	-6.23667	-7.81909	-6.55689	-8.24638		-0.497904	-1.18251	-7.53732	-9.59648	-0.780745	-1.34643	-1.7309	-2.82766
1.6	14.3802	18.2242	16.59	17.5516	15.8257	16.5751	14.9409	16.3296	14.6037		22.2549	21.6875	15.3153	13.2018	22.0242	21.563	21.0735	19.8455
		Absolute error
		1.1017	0.894773	1.03571	0.78372	0.651161	0.444233	0.807607	0.555621		2.02179	2.10472	0.423986	0.0901233
		1.36461	1.09158	1.23654	0.909546	0.892791	0.619764	0.980186	0.653195		2.54709	2.70038	0.439605	0.00955321
		1.71029	1.35966	1.47894	1.04638	1.08345	0.732816	1.21557	0.783006		2.09793	1.74114	0.97926	0.440253
		2.29344	1.81571	1.73927	1.1613	1.38041	0.902684	1.33378	0.755814		2.44161	1.90105	1.12355	0.41137
		2.63556	1.95391	2.04256	1.28702	1.6962	1.01455	1.52063	0.765086		3.22624	2.49637	1.19214	0.272401
		3.1188	2.25074	2.33712	1.37484	1.92008	1.05202	1.5628	0.600526		4.12258	3.21873	1.2438	0.0742696
		3.49097	2.40655	2.59644	1.41117	2.20369	1.11927	1.66007	0.474797		4.96647	3.95693	1.2534	0.177155
		3.60034	2.29419	2.85654	1.45264	2.16074	0.854593	1.88122	0.477325		5.86139	4.94811	1.17393	0.522567
		3.8378	2.36935	2.97321	1.3909	2.24379	0.775348	1.85226	0.269955		7.03745	6.23402	0.994314	0.92387
		3.94112	2.3587	3.13229	1.4428	2.18075	0.598326	1.86053	0.17104		7.91952	7.2349	0.880099	1.17906
		3.84402	2.20977	3.1714	1.44549	2.19488	0.560637	1.94941	0.223496		7.87466	7.3073	0.935094	1.17841
		Square of the absolute error
		1.21374	0.800618	1.07269	0.614218	0.424011	0.197343	0.65223	0.308714		4.08763	4.42984	0.179764	0.00812221
		1.86215	1.19154	1.52902	0.827273	0.797076	0.384107	0.960765	0.426663		6.48767	7.29203	0.193253	9.12639e-05
		2.92511	1.84867	2.18726	1.09491	1.17387	0.537019	1.4776	0.613098		4.40132	3.03157	0.958951	0.193823
		5.25987	3.29682	3.02504	1.34861	1.90553	0.814838	1.77897	0.571255		5.96145	3.61399	1.26237	0.169225
		6.94618	3.81777	4.17206	1.65643	2.87709	1.02931	2.3123	0.585356		10.4086	6.23188	1.4212	0.0742022
		9.72693	5.06581	5.46214	1.8902	3.68672	1.10674	2.44236	0.360632		16.9957	10.3602	1.54703	0.00551597
		12.1869	5.79148	6.74149	1.9914	4.85626	1.25276	2.75582	0.225432		24.6658	15.6573	1.57101	0.031384
		12.9625	5.26331	8.15981	2.11016	4.66881	0.730328	3.539	0.227839		34.3559	24.4838	1.37811	0.273076
		14.7287	5.61384	8.83998	1.93461	5.0346	0.601165	3.43087	0.0728755		49.5257	38.863	0.988661	0.853536
		15.5324	5.56344	9.81125	2.08168	4.75569	0.357994	3.46157	0.0292546		62.7187	52.3438	0.774574	1.39018
		14.7765	4.88308	10.0578	2.08944	4.81752	0.314314	3.80019	0.0499505		62.0103	53.3967	0.874401	1.38864
		Error
		1.1017	0.894773	1.03571	0.78372	0.651161	0.444233	0.807607	0.555621		2.02179	2.10472	0.423986	0.0901233
		1.36461	1.09158	1.23654	0.909546	0.892791	0.619764	0.980186	0.653195		2.54709	2.70038	0.439605	0.00955321
		1.71029	1.35966	1.47894	1.04638	1.08345	0.732816	1.21557	0.783006		2.09793	1.74114	0.97926	0.440253
		2.29344	1.81571	1.73927	1.1613	1.38041	0.902684	1.33378	0.755814		2.44161	1.90105	1.12355	0.41137
		2.63556	1.95391	2.04256	1.28702	1.6962	1.01455	1.52063	0.765086		3.22624	2.49637	1.19214	0.272401
		3.1188	2.25074	2.33712	1.37484	1.92008	1.05202	1.5628	0.600526		4.12258	3.21873	1.2438	0.0742696
		3.49097	2.40655	2.59644	1.41117	2.20369	1.11927	1.66007	0.474797		4.96647	3.95693	1.2534	-0.177155
		3.60034	2.29419	2.85654	1.45264	2.16074	0.854593	1.88122	0.477325		5.86139	4.94811	1.17393	-0.522567
		3.8378	2.36935	2.97321	1.3909	2.24379	0.775348	1.85226	0.269955		7.03745	6.23402	0.994314	-0.92387
		3.94112	2.3587	3.13229	1.4428	2.18075	0.598326	1.86053	0.17104		7.91952	7.2349	0.880099	-1.17906
		3.84402	2.20977	3.1714	1.44549	2.19488	0.560637	1.94941	0.223496		7.87466	7.3073	0.935094	-1.17841

## Sheet: Pt_Ms3_QZVPP
Error analysis		all values in kcal/mol
	Uncorrected				Corrected					Reference
	DLPNO-CCSD(T0) NormalPNO	DLPNO-CCSD(T1) NormalPNO	DLPNO-CCSD(T0) TightPNO	DLPNO-CCSD(T1) TightPNO	DLPNO-CCSD(T0)+dMP2 NormalPNO	DLPNO-CCSD(T1)+dMP2 NormalPNO	DLPNO-CCSD(T0)+dMP2 TightPNO	DLPNO-CCSD(T1)+dMP2 TightPNO		Bistoni(5/6)	Bistoni(5/6) T1	Bistoni(6/7)	Bistoni(6/7) T1
ME	2.82694	1.99273	2.35778	1.44935	1.47073	0.63652	1.4285	0.520067		4.96474	2.81755	1.21764	0.469608
MAE	2.82694	1.99273	2.35778	1.44935	1.47073	0.63652	1.4285	0.520067		4.96474	2.81755	1.12358	0.550556
RMSE	2.94671	2.0373	2.47073	1.47978	1.51217	0.693368	1.47299	0.538741		5.26556	2.8813	1.18565	0.554718
MPE	3.70018	2.40034	3.25718	1.78445	1.85461	0.961866	1.90248	0.696702		7.71272	3.50756	2.08698	0.688233
MNE	1.25809	1.0527	1.13222	0.86906	0.790546	0.16748	0.838135	0.255842		2.78507	1.61185	0.103668	0.226586
ES	2.44209	1.34764	2.12496	0.915388	1.06407	0.794386	1.06434	0.44086		4.92766	1.89571	1.98331	0.461647
		Uncorrected				Corrected					Reference Bistoni et al.
Metal-CO disitance	Reference	DLPNO-CCSD(T0) NormalPNO	DLPNO-CCSD(T1) NormalPNO	DLPNO-CCSD(T0) TightPNO	DLPNO-CCSD(T1) TightPNO	DLPNO-CCSD(T0)+dMP2 NormalPNO	DLPNO-CCSD(T1)+dMP2 NormalPNO	DLPNO-CCSD(T0)+dMP2 TightPNO	DLPNO-CCSD(T1)+dMP2 TightPNO		extr.(5/6)	extr.(5/6) T1	extr.(6/7)	extr.(6/7) T1	TcutPNO 10^(-6) T0	TcutPNO 10^(-5) T0	TcutPNO 10^(-6) T1	TcutPNO 10^(-5) T1
2.6	-6.62587	-5.36779	-5.57317	-5.49365	-5.75681	-5.83533	-6.04071	-5.73936	-6.00252		-3.82585	-5.01402	-6.24944	-6.14986	-3.98206	-4.29448	-4.97071	-4.88409
2.5	-8.63853	-7.03871	-7.29675	-7.31144	-7.6512	-7.79847	-8.05651	-7.8004	-8.14016		-5.15632	-6.82626	-8.31656	-8.13305	-5.30121	-5.59098	-6.68751	-6.41
2.4	-11.173	-9.09509	-9.44257	-9.55624	-9.98762	-9.90229	-10.2498	-10.0702	-10.5016		-8.38796	-8.80079	-10.1017	-10.6249	-8.46532	-8.62004	-8.71302	-8.53747
2.3	-14.2198	-11.8278	-12.3061	-12.2743	-12.8283	-12.8456	-13.3239	-12.9692	-13.5231		-10.8247	-11.4479	-12.9567	-13.6051	-10.9095	-11.079	-11.2748	-10.9285
2.2	-17.6463	-14.8702	-15.512	-15.475	-16.1978	-16.1106	-16.7524	-16.3116	-17.0344		-13.5727	-14.615	-16.3988	-17.1638	-13.6274	-13.737	-14.266	-13.5679
2.1	-21.0891	-17.8758	-18.6887	-18.6456	-19.5589	-19.3143	-20.1272	-19.6605	-20.5738		-16.5579	-18.1699	-19.7183	-20.5783	-16.5002	-16.3847	-17.5199	-16.2201
2	-23.8338	-20.4988	-21.5173	-21.1224	-22.2319	-22.0378	-23.0564	-22.1765	-23.2859		-18.5273	-20.8324	-22.4378	-23.3317	-18.4918	-18.4207	-20.0322	-18.4318
1.9	-24.6232	-21.1031	-22.3085	-21.6686	-22.9541	-22.7686	-23.9739	-22.7207	-24.0062		-18.376	-21.2948	-23.2411	-24.1012	-18.5237	-18.819	-20.6599	-19.39
1.8	-21.4221	-17.7664	-19.1138	-18.2841	-19.7003	-19.7083	-21.0557	-19.663	-21.0792		-14.2504	-17.9145	-20.1307	-20.8692	-14.5911	-15.2723	-17.3626	-16.2588
1.7	-11.078	-7.37778	-8.80231	-7.83981	-9.3243	-9.4544	-10.8789	-9.33762	-10.8221		-3.36523	-7.79724	-9.88385	-10.4247	-3.75172	-4.5247	-7.12359	-5.77628
1.6	11.2015	14.7695	13.333	14.4587	12.9859	12.8054	11.3689	13.0143	11.5416		18.3083	14.5577	12.6461	11.8897	18.0837	17.6345	15.1783	16.4197
		Absolute error
		1.25809	1.0527	1.13222	0.86906	0.790546	0.585162	0.886514	0.623351		2.80003	1.61185	0.376427	0.476011
		1.59983	1.34178	1.32709	0.987333	0.840068	0.582023	0.838135	0.498376		3.48221	1.81227	0.321975	0.505487
		2.07794	1.73046	1.61679	1.18541	1.27073	0.923252	1.1028	0.671423		2.78507	2.37224	1.07133	0.548106
		2.39199	1.91371	1.94552	1.39154	1.37421	0.895925	1.25068	0.696702		3.39512	2.77196	1.2631	0.614778
		2.77618	2.13437	2.17135	1.4485	1.53574	0.893923	1.33475	0.611895		4.07368	3.03132	1.24757	0.482569
		3.21329	2.40034	2.44348	1.53021	1.77482	0.961866	1.42857	0.515295		4.5312	2.91923	1.37076	0.510737
		3.33504	2.31648	2.71136	1.60191	1.796	0.777432	1.65734	0.547897		5.30646	3.00139	1.39604	0.502074
		3.52005	2.31468	2.95453	1.66908	1.85461	0.649245	1.90248	0.617026		6.24717	3.32833	1.38205	0.52197
		3.65569	2.30829	3.13792	1.72172	1.71379	0.366395	1.75903	0.342823		7.17162	3.50756	1.29138	0.552856
		3.70018	2.27564	3.23815	1.75365	1.62355	0.19902	1.74034	0.255842		7.71272	3.28071	1.1941	0.653292
		3.56806	2.13156	3.25718	1.78445	1.60398	0.16748	1.81284	0.340105		7.10688	3.35621	1.44464	0.688233
		Square of the absolute error
		1.58278	1.10818	1.28193	0.755265	0.624963	0.342414	0.785907	0.388567		7.84015	2.59805	0.141697	0.226586
		2.55945	1.80038	1.76117	0.974826	0.705715	0.338751	0.702471	0.248379		12.1258	3.28433	0.103668	0.255517
		4.31784	2.99448	2.614	1.40519	1.61477	0.852394	1.21617	0.450809		7.7566	5.62753	1.14774	0.30042
		5.72163	3.66229	3.78504	1.93639	1.88844	0.802681	1.56419	0.485394		11.5268	7.68376	1.59542	0.377952
		7.70717	4.55552	4.71478	2.09815	2.35849	0.799098	1.78156	0.374416		16.5949	9.18891	1.55644	0.232873
		10.3253	5.76163	5.97061	2.34155	3.14999	0.925186	2.0408	0.265528		20.5318	8.52191	1.87899	0.260852
		11.1225	5.36606	7.35148	2.56613	3.22561	0.6044	2.74679	0.300191		28.1586	9.00835	1.94894	0.252078
		12.3907	5.35775	8.72926	2.78582	3.43958	0.421519	3.61943	0.380721		39.0271	11.0778	1.91006	0.272453
		13.3641	5.32822	9.84657	2.96432	2.93708	0.134245	3.09418	0.117528		51.4321	12.303	1.66767	0.30565
		13.6913	5.17855	10.4856	3.07529	2.63593	0.0396091	3.02878	0.0654551		59.4861	10.7631	1.42589	0.42679
		12.731	4.54355	10.6093	3.18425	2.57274	0.0280497	3.2864	0.115671		50.5078	11.2641	2.08698	0.473664
		Error
		1.25809	1.0527	1.13222	0.86906	0.790546	0.585162	0.886514	0.623351		2.80003	1.61185	0.376427	0.476011
		1.59983	1.34178	1.32709	0.987333	0.840068	0.582023	0.838135	0.498376		3.48221	1.81227	0.321975	0.505487
		2.07794	1.73046	1.61679	1.18541	1.27073	0.923252	1.1028	0.671423		2.78507	2.37224	1.07133	0.548106
		2.39199	1.91371	1.94552	1.39154	1.37421	0.895925	1.25068	0.696702		3.39512	2.77196	1.2631	0.614778
		2.77618	2.13437	2.17135	1.4485	1.53574	0.893923	1.33475	0.611895		4.07368	3.03132	1.24757	0.482569
		3.21329	2.40034	2.44348	1.53021	1.77482	0.961866	1.42857	0.515295		4.5312	2.91923	1.37076	0.510737
		3.33504	2.31648	2.71136	1.60191	1.796	0.777432	1.65734	0.547897		5.30646	3.00139	1.39604	0.502074
		3.52005	2.31468	2.95453	1.66908	1.85461	0.649245	1.90248	0.617026		6.24717	3.32833	1.38205	0.52197
		3.65569	2.30829	3.13792	1.72172	1.71379	0.366395	1.75903	0.342823		7.17162	3.50756	1.29138	0.552856
		3.70018	2.27564	3.23815	1.75365	1.62355	0.19902	1.74034	0.255842		7.71272	3.28071	1.1941	0.653292
		3.56806	2.13156	3.25718	1.78445	1.60398	0.16748	1.81284	0.340105		7.10688	3.35621	1.44464	0.688233
