# Supplementary material for: MP2-Based Correction Scheme to Approach the Limit of a Complete Pair Natural Orbitals Space in DLPNO-CCSD(T) Calculations
Source: J Chem Theory Comput. 2023 Jun 20;19(13):4023–32. doi: 10.1021/acs.jctc.3c00444 (PMC10339718; doi:10.1021/acs.jctc.3c00444)
Supplement: Supplementary file 1 — ct3c00444_si_001.zip [file ct3c00444_si_001.zip › M-CO_data/neutral/SI_Pt(Mult=1)-CO.xlsx]

## Sheet: Pt_Ms1_SVP
Error analysis		all values in kcal/mol
	Uncorrected				Corrected					Reference
	DLPNO-CCSD(T0) NormalPNO	DLPNO-CCSD(T1) NormalPNO	DLPNO-CCSD(T0) TightPNO	DLPNO-CCSD(T1) TightPNO	DLPNO-CCSD(T0)+dMP2 NormalPNO	DLPNO-CCSD(T1)+dMP2 NormalPNO	DLPNO-CCSD(T0)+dMP2 TightPNO	DLPNO-CCSD(T1)+dMP2 TightPNO		Bistoni(5/6)	Bistoni(5/6) T1	Bistoni(6/7)	Bistoni(6/7) T1
ME	2.3463	1.2204	1.92779	0.761874	0.553195	-0.572702	1.24886	0.0829487		1.96261	0.716438	1.50966	0.115208
MAE	2.3463	1.2204	1.92779	0.761874	0.575197	0.872117	1.24886	0.309759		1.96261	0.716438	1.33125	0.193701
RMSE	2.36528	1.25267	1.96158	0.777289	0.638447	0.969102	1.26471	0.339133		1.99301	0.786214	1.36619	0.246427
MPE	2.79142	1.59189	2.38854	0.97261	1.09759	0.668	1.53109	0.5307		2.47517	1.2645	3.09285	0.439527
MNE	1.88929	0.653023	1.35811	0.456596	-0.121009	-1.72121	0.859764	-0.345672		1.3447	0.106633	0.815904	-0.395609
ES	0.902135	0.938864	1.03043	0.516013	1.2186	2.38921	0.671326	0.876371		1.13047	1.15787	2.27694	0.835136
		Uncorrected				Corrected					Reference Bistoni et al.
Metal-CO disitance	Reference	DLPNO-CCSD(T0) NormalPNO	DLPNO-CCSD(T1) NormalPNO	DLPNO-CCSD(T0) TightPNO	DLPNO-CCSD(T1) TightPNO	DLPNO-CCSD(T0)+dMP2 NormalPNO	DLPNO-CCSD(T1)+dMP2 NormalPNO	DLPNO-CCSD(T0)+dMP2 TightPNO	DLPNO-CCSD(T1)+dMP2 TightPNO		extr.(5/6)	extr.(5/6) T1	extr.(6/7)	extr.(6/7) T1	TcutPNO 10^(-6) T0	TcutPNO 10^(-5) T0	TcutPNO 10^(-6) T1	TcutPNO 10^(-5) T1
2.6	-19.775	-17.8857	-18.2022	-18.4168	-18.8023	-18.8347	-19.1512	-18.9152	-19.3007		-18.4303	-18.732	-18.8717	-19.3354	-17.5072	-15.661	-17.7362	-15.7445
2.5	-24.7858	-22.7644	-23.194	-23.3156	-23.8217	-23.6883	-24.1178	-23.7856	-24.2917		-23.1077	-23.5213	-23.8129	-24.4107	-22.3209	-20.7473	-22.6436	-20.8881
2.4	-30.8887	-28.7637	-29.3105	-29.3566	-30.0004	-29.9868	-30.5337	-29.7142	-30.358		-29.2161	-29.859	-29.8652	-30.5786	-28.3394	-26.5862	-28.8438	-26.8135
2.3	-38.1403	-36.0991	-36.9158	-36.5471	-37.3909	-37.7078	-38.5245	-37.0776	-37.9214		-36.4696	-37.3456	-37.1212	-38.0456	-35.3989	-33.2574	-36.0814	-33.5529
2.2	-46.4605	-44.2003	-45.2106	-44.5993	-45.6297	-45.9184	-46.9287	-45.2446	-46.2751		-44.7173	-45.8574	-45.1754	-46.2734	-43.4471	-40.9067	-44.3422	-41.3117
2.1	-55.5253	-53.0092	-54.2137	-53.4136	-54.6883	-55.0529	-56.2574	-53.9942	-55.269		-53.3072	-54.7298	-54.048	-55.4007	-52.1449	-49.8202	-53.2635	-50.3311
2	-64.6265	-62.0596	-63.4886	-62.3901	-63.8742	-64.1329	-65.562	-63.1929	-64.677		-62.2512	-63.9015	-63.0348	-64.5932	-61.1005	-58.7991	-62.4362	-59.5055
1.9	-72.4761	-69.6846	-71.3196	-70.0875	-71.7425	-71.9082	-73.5432	-71.0864	-72.7414		-70.1843	-72.0135	-70.7332	-72.4735	-68.7962	-66.02	-70.2804	-66.8144
1.8	-76.9113	-74.1318	-75.827	-74.5788	-76.2884	-76.4635	-78.1587	-75.5474	-77.257		-74.9444	-76.8047	-75.1526	-76.9375	-73.4312	-70.4049	-74.9901	-71.361
1.7	-74.488	-71.9231	-73.624	-72.2153	-73.9151	-74.1778	-75.8787	-73.048	-74.7478		-72.3357	-74.2004	-72.869	-74.63	-70.9078	-68.0519	-72.4854	-69.0555
1.6	-59.9236	-57.6704	-59.2706	-57.8747	-59.467	-60.0446	-61.6448	-58.6574	-60.2498		-57.4485	-59.1551	-58.6733	-60.3192	-56.2775	-53.9357	-57.7626	-54.9777
		Absolute error
		1.88929	1.57276	1.35811	0.97261	0.94026	0.623729	0.859764	0.474259		1.3447	1.04294	0.903274	0.439527
		2.02148	1.59189	1.47026	0.964157	1.09759	0.668	1.00029	0.494191		1.67812	1.2645	0.972918	0.375108
		2.12502	1.57817	1.53211	0.888346	0.901902	0.355054	1.17447	0.5307		1.67264	1.02972	1.02353	0.310084
		2.0412	1.22449	1.59317	0.749418	0.432476	0.384236	1.06267	0.218916		1.67063	0.794695	1.01906	0.0946715
		2.26023	1.24994	1.86125	0.830843	0.542104	0.468183	1.21588	0.18547		1.74322	0.603097	1.28516	0.187102
		2.51615	1.31161	2.11171	0.836985	0.472416	0.73213	1.53109	0.25636		2.21808	0.795545	1.47735	0.124589
		2.56686	1.13781	2.23641	0.752264	0.493536	0.935515	1.4336	0.0505417		2.37524	0.724948	1.59163	0.0332518
		2.79142	1.15644	2.38854	0.733599	0.567878	1.0671	1.38964	0.265299		2.29174	0.462577	1.74289	0.0025957
		2.77952	1.08426	2.33246	0.622907	0.447798	1.24746	1.36388	0.345672		1.96689	0.106633	1.75865	0.0262243
		2.56492	0.864054	2.27274	0.572894	0.310194	1.39067	1.44004	0.259803		2.15229	0.287604	1.61899	0.141943
		2.25322	0.653023	2.04893	0.456596	0.121009	1.72121	1.26619	0.326144		2.47517	0.768557	1.25034	0.395609
		Square of the absolute error
		3.56941	2.47356	1.84447	0.94597	0.88409	0.389037	0.739194	0.224922		1.80821	1.08773	0.815904	0.193184
		4.08637	2.53411	2.16165	0.929598	1.2047	0.446223	1.00058	0.244224		2.81608	1.59897	0.94657	0.140706
		4.51572	2.49063	2.34737	0.789158	0.813428	0.126063	1.37937	0.281642		2.79773	1.06032	1.04761	0.0961521
		4.1665	1.49938	2.53819	0.561627	0.187036	0.147637	1.12926	0.0479242		2.791	0.63154	1.03848	0.00896269
		5.10865	1.56236	3.46426	0.690301	0.293877	0.219196	1.47836	0.034399		3.03882	0.363726	1.65164	0.035007
		6.33102	1.72031	4.45934	0.700543	0.223177	0.536015	2.34423	0.0657204		4.9199	0.632891	2.18257	0.0155225
		6.58877	1.29461	5.00152	0.565901	0.243578	0.875189	2.05521	0.00255446		5.64175	0.525549	2.5333	0.00110568
		7.79204	1.33735	5.70513	0.538168	0.322486	1.13871	1.93111	0.0703837		5.25208	0.213978	3.03767	6.73763e-06
		7.72574	1.17562	5.44035	0.388013	0.200523	1.55616	1.86016	0.119489		3.86866	0.0113707	3.09285	0.000687712
		6.57879	0.74659	5.16534	0.328208	0.0962203	1.93395	2.07372	0.0674978		4.63234	0.0827161	2.62114	0.0201478
		5.077	0.426439	4.19811	0.20848	0.0146432	2.96255	1.60323	0.10637		6.12646	0.59068	1.56335	0.156506
		Error
		1.88929	1.57276	1.35811	0.97261	0.94026	0.623729	0.859764	0.474259		1.3447	1.04294	0.903274	0.439527
		2.02148	1.59189	1.47026	0.964157	1.09759	0.668	1.00029	0.494191		1.67812	1.2645	0.972918	0.375108
		2.12502	1.57817	1.53211	0.888346	0.901902	0.355054	1.17447	0.5307		1.67264	1.02972	1.02353	0.310084
		2.0412	1.22449	1.59317	0.749418	0.432476	-0.384236	1.06267	0.218916		1.67063	0.794695	1.01906	0.0946715
		2.26023	1.24994	1.86125	0.830843	0.542104	-0.468183	1.21588	0.18547		1.74322	0.603097	1.28516	0.187102
		2.51615	1.31161	2.11171	0.836985	0.472416	-0.73213	1.53109	0.25636		2.21808	0.795545	1.47735	0.124589
		2.56686	1.13781	2.23641	0.752264	0.493536	-0.935515	1.4336	-0.0505417		2.37524	0.724948	1.59163	0.0332518
		2.79142	1.15644	2.38854	0.733599	0.567878	-1.0671	1.38964	-0.265299		2.29174	0.462577	1.74289	0.0025957
		2.77952	1.08426	2.33246	0.622907	0.447798	-1.24746	1.36388	-0.345672		1.96689	0.106633	1.75865	-0.0262243
		2.56492	0.864054	2.27274	0.572894	0.310194	-1.39067	1.44004	-0.259803		2.15229	0.287604	1.61899	-0.141943
		2.25322	0.653023	2.04893	0.456596	-0.121009	-1.72121	1.26619	-0.326144		2.47517	0.768557	1.25034	-0.395609

## Sheet: Pt_Ms1_TZVP
Error analysis		all values in kcal/mol
	Uncorrected				Corrected					Reference
	DLPNO-CCSD(T0) NormalPNO	DLPNO-CCSD(T1) NormalPNO	DLPNO-CCSD(T0) TightPNO	DLPNO-CCSD(T1) TightPNO	DLPNO-CCSD(T0)+dMP2 NormalPNO	DLPNO-CCSD(T1)+dMP2 NormalPNO	DLPNO-CCSD(T0)+dMP2 TightPNO	DLPNO-CCSD(T1)+dMP2 TightPNO		Bistoni(5/6)	Bistoni(5/6) T1	Bistoni(6/7)	Bistoni(6/7) T1
ME	3.10189	1.73409	2.73664	1.37216	1.3699	0.00209242	2.06463	0.70015		2.24224	0.655772	3.39704	0.970346
MAE	3.10189	1.73409	2.73664	1.37216	1.3699	0.714411	2.06463	0.70015		2.24224	0.655772	2.33387	0.948872
RMSE	3.13984	1.74578	2.76113	1.39009	1.4033	0.813404	2.06826	0.848544		2.27445	0.719218	2.35019	1.00662
MPE	3.64768	2.04158	3.17053	1.63191	1.68288	1.02648	2.26851	1.43236		2.79176	1.10372	7.27896	1.87264
MNE	2.18406	1.29542	2.05345	0.976354	0.685817	-1.33919	1.90084	0.00151914		1.72157	0.182983	1.84099	0.207316
ES	1.46363	0.746157	1.11708	0.655553	0.997064	2.36567	0.367674	1.43084		1.0702	0.920734	5.43798	1.66533
		Uncorrected				Corrected					Reference Bistoni et al.
Metal-CO disitance	Reference	DLPNO-CCSD(T0) NormalPNO	DLPNO-CCSD(T1) NormalPNO	DLPNO-CCSD(T0) TightPNO	DLPNO-CCSD(T1) TightPNO	DLPNO-CCSD(T0)+dMP2 NormalPNO	DLPNO-CCSD(T1)+dMP2 NormalPNO	DLPNO-CCSD(T0)+dMP2 TightPNO	DLPNO-CCSD(T1)+dMP2 TightPNO		extr.(5/6)	extr.(5/6) T1	extr.(6/7)	extr.(6/7) T1	TcutPNO 10^(-6) T0	TcutPNO 10^(-5) T0	TcutPNO 10^(-6) T1	TcutPNO 10^(-5) T1
2.6	-20.3979	-18.2139	-18.6753	-18.3445	-18.8129	-18.919	-19.3804	-18.4971	-18.9656		-18.6763	-19.2942	-18.5569	-19.032	-17.9196	-16.406	-18.3749	-16.5363
2.5	-26.0554	-23.6227	-24.1852	-23.831	-24.4235	-24.4665	-25.0289	-24.0905	-24.683		-24.222	-25.0055	-24.093	-24.687	-23.3069	-21.4766	-23.8966	-21.6787
2.4	-32.9408	-30.3822	-31.1554	-30.5791	-31.3459	-31.484	-32.2572	-30.9752	-31.742		-31.036	-32.0081	-30.8941	-31.6738	-29.9491	-27.7752	-30.6901	-28.0542
2.3	-41.0893	-38.2061	-39.1684	-38.5599	-39.5662	-39.4517	-40.414	-39.1385	-40.1448		-39.2521	-40.4761	-38.8996	-39.9426	-37.8806	-35.1375	-38.8135	-35.4883
2.2	-50.3855	-47.159	-48.3439	-47.5899	-48.804	-48.7026	-49.8876	-48.3618	-49.5759		-48.4856	-49.9553	-47.8797	-49.1247	-47.0101	-44.0592	-48.1626	-44.5772
2.1	-60.464	-57.2112	-58.6764	-57.5666	-59.0371	-58.9587	-60.424	-58.2563	-59.7268		-57.9823	-59.6692	-57.9901	-59.5103	-56.7197	-54.1943	-58.0908	-54.934
2	-70.5828	-67.0946	-68.8029	-67.6734	-69.3985	-69.0244	-70.7327	-68.4119	-70.137		-67.791	-69.7097	-68.2734	-70.0607	-66.4735	-63.8384	-68.0741	-64.8029
1.9	-79.4438	-75.7961	-77.6613	-76.3016	-78.1383	-78.0476	-79.9128	-77.1753	-79.0121		-76.8914	-78.9857	-76.7584	-78.6184	-75.3878	-72.3807	-77.1782	-73.5632
1.8	-84.9589	-81.3146	-83.3025	-81.7884	-83.7432	-83.7773	-85.7652	-82.7446	-84.6994		-82.3352	-84.5483	-82.261	-84.228	-80.8433	-77.8593	-82.7737	-79.2244
1.7	-83.9069	-80.4246	-82.4744	-80.8365	-82.8382	-83.0105	-85.0602	-81.8369	-83.8386		-81.2891	-83.5428	-81.3635	-83.3656	-79.7823	-76.7689	-81.7833	-78.2643
1.6	-71.4079	-68.0875	-70.1125	-68.4594	-70.4316	-70.7221	-72.7471	-69.4343	-71.4064		-69.0075	-71.2249	-68.9909	-70.9526	-67.3966	-64.1748	-69.3895	-65.7186
		Absolute error
		2.18406	1.72259	2.05345	1.58497	1.47894	1.01747	1.90084	1.43236		1.72157	1.10372	1.84099	1.36594
		2.43271	1.87023	2.22442	1.63191	1.58895	1.02648	1.96491	1.37239		1.83342	1.0499	1.96236	1.36845
		2.55864	1.78541	2.36168	1.59488	1.45679	0.683561	1.9656	1.19881		1.90477	0.932711	2.04666	1.26698
		2.88321	1.9209	2.52941	1.5231	1.6376	0.675294	1.95077	0.944466		1.83719	0.613252	2.18975	1.14674
		3.22648	2.04158	2.79566	1.58151	1.68288	0.497976	2.02375	0.809601		1.89989	0.430265	2.5058	1.26079
		3.25276	1.78751	2.89734	1.42682	1.50525	0.0399918	2.2077	0.737183		2.48161	0.794749	2.47386	0.953653
		3.48814	1.77985	2.90934	1.18424	1.55833	0.149959	2.17085	0.445745		2.79176	0.873036	2.30937	0.522027
		3.64768	1.7825	3.14224	1.30548	1.39619	0.468992	2.26851	0.431759		2.5524	0.458109	2.68537	0.825416
		3.64437	1.6564	3.17053	1.21573	1.18166	0.806301	2.21432	0.259518		2.62372	0.410659	2.69796	0.730947
		3.48232	1.43256	3.07046	1.06875	0.89644	1.15331	2.07	0.0682952		2.61785	0.364109	2.5434	0.541333
		3.32043	1.29542	2.94849	0.976354	0.685817	1.33919	1.97366	0.00151914		2.40046	0.182983	2.41706	0.455319
		Square of the absolute error
		4.77011	2.96733	4.21664	2.51213	2.18725	1.03525	3.61319	2.05166		2.9638	1.21819	3.38924	1.86579
		5.91805	3.49775	4.94806	2.66312	2.52478	1.05366	3.86086	1.88346		3.36142	1.10229	3.85088	1.87264
		6.54663	3.18767	5.57754	2.54365	2.12225	0.467256	3.8636	1.43714		3.62816	0.869951	4.18881	1.60525
		8.31289	3.68987	6.39791	2.31985	2.68173	0.456022	3.80551	0.892017		3.37529	0.376078	4.79501	1.31501
		10.4102	4.16804	7.81572	2.50117	2.83209	0.24798	4.09558	0.655454		3.6096	0.185128	6.27902	1.5896
		10.5805	3.1952	8.39456	2.03581	2.26576	0.00159935	4.87394	0.543439		6.15839	0.631626	6.11998	0.909455
		12.1671	3.16786	8.46429	1.40242	2.42839	0.0224878	4.7126	0.198689		7.79394	0.762192	5.33319	0.272512
		13.3056	3.17732	9.87366	1.70429	1.94934	0.219953	5.14615	0.186416		6.51473	0.209864	7.2112	0.681311
		13.2814	2.74366	10.0523	1.47799	1.39633	0.650121	4.90321	0.0673494		6.88388	0.168641	7.27896	0.534284
		12.1265	2.05224	9.42772	1.14223	0.803605	1.33013	4.2849	0.00466424		6.85316	0.132575	6.46889	0.293041
		11.0253	1.67811	8.6936	0.953267	0.470346	1.79344	3.89532	2.30779e-06		5.76218	0.0334827	5.84216	0.207316
		Error
		2.18406	1.72259	2.05345	1.58497	1.47894	1.01747	1.90084	1.43236		1.72157	1.10372	1.84099	1.36594
		2.43271	1.87023	2.22442	1.63191	1.58895	1.02648	1.96491	1.37239		1.83342	1.0499	1.96236	1.36845
		2.55864	1.78541	2.36168	1.59488	1.45679	0.683561	1.9656	1.19881		1.90477	0.932711	2.04666	1.26698
		2.88321	1.9209	2.52941	1.5231	1.6376	0.675294	1.95077	0.944466		1.83719	0.613252	2.18975	1.14674
		3.22648	2.04158	2.79566	1.58151	1.68288	0.497976	2.02375	0.809601		1.89989	0.430265	2.5058	1.26079
		3.25276	1.78751	2.89734	1.42682	1.50525	0.0399918	2.2077	0.737183		2.48161	0.794749	2.47386	0.953653
		3.48814	1.77985	2.90934	1.18424	1.55833	-0.149959	2.17085	0.445745		2.79176	0.873036	2.30937	0.522027
		3.64768	1.7825	3.14224	1.30548	1.39619	-0.468992	2.26851	0.431759		2.5524	0.458109	2.68537	0.825416
		3.64437	1.6564	3.17053	1.21573	1.18166	-0.806301	2.21432	0.259518		2.62372	0.410659	2.69796	0.730947
		3.48232	1.43256	3.07046	1.06875	0.89644	-1.15331	2.07	0.0682952		2.61785	0.364109	2.5434	0.541333
		3.32043	1.29542	2.94849	0.976354	0.685817	-1.33919	1.97366	0.00151914		2.40046	0.182983	2.41706	0.455319

## Sheet: Pt_Ms1_TZVPP
Error analysis		all values in kcal/mol
	Uncorrected				Corrected					Reference
	DLPNO-CCSD(T0) NormalPNO	DLPNO-CCSD(T1) NormalPNO	DLPNO-CCSD(T0) TightPNO	DLPNO-CCSD(T1) TightPNO	DLPNO-CCSD(T0)+dMP2 NormalPNO	DLPNO-CCSD(T1)+dMP2 NormalPNO	DLPNO-CCSD(T0)+dMP2 TightPNO	DLPNO-CCSD(T1)+dMP2 TightPNO		Bistoni(5/6)	Bistoni(5/6) T1	Bistoni(6/7)	Bistoni(6/7) T1
ME	2.38958	0.96542	2.48341	1.13003	0.513443	-0.910713	1.50436	0.150984		2.88711	1.43581	2.57466	0.454821
MAE	2.38958	0.96542	2.48341	1.13003	0.575638	1.01726	1.50436	0.435699		2.88711	1.43581	1.93024	0.529692
RMSE	2.41591	1.01093	2.51991	1.13684	0.630419	1.26078	1.51364	0.475582		2.91094	1.49158	1.96557	0.552339
MPE	2.90856	1.32721	2.90419	1.30308	0.919212	0.294867	1.74391	0.834397		3.47932	1.90639	5.41433	0.878748
MNE	1.71305	0.293421	1.77251	0.931085	-0.342068	-2.32695	1.23065	-0.478459		2.21637	0.753954	1.25281	0.112789
ES	1.19551	1.03379	1.13168	0.371992	1.26128	2.62182	0.513252	1.31286		1.26296	1.15243	4.16152	0.765959
		Uncorrected				Corrected					Reference Bistoni et al.
Metal-CO disitance	Reference	DLPNO-CCSD(T0) NormalPNO	DLPNO-CCSD(T1) NormalPNO	DLPNO-CCSD(T0) TightPNO	DLPNO-CCSD(T1) TightPNO	DLPNO-CCSD(T0)+dMP2 NormalPNO	DLPNO-CCSD(T1)+dMP2 NormalPNO	DLPNO-CCSD(T0)+dMP2 TightPNO	DLPNO-CCSD(T1)+dMP2 TightPNO		extr.(5/6)	extr.(5/6) T1	extr.(6/7)	extr.(6/7) T1	TcutPNO 10^(-6) T0	TcutPNO 10^(-5) T0	TcutPNO 10^(-6) T1	TcutPNO 10^(-5) T1
2.6	-19.6667	-17.9536	-18.4669	-17.8899	-18.4062	-18.8586	-19.3718	-18.3159	-18.8323		-17.4503	-17.989	-18.2339	-18.7879	-17.2018	-16.7047	-17.6428	-16.9506
2.5	-25.1957	-23.2404	-23.8685	-23.4232	-24.0979	-24.2765	-24.9045	-23.965	-24.6397		-22.7167	-23.3764	-23.9429	-24.6789	-22.3838	-21.7178	-22.9357	-22.0543
2.4	-31.913	-29.8608	-30.7322	-29.9087	-30.7432	-31.1237	-31.9952	-30.6026	-31.4371		-29.2186	-30.0671	-30.4522	-31.3502	-28.8216	-28.0276	-29.5293	-28.4536
2.3	-39.8517	-37.599	-38.66	-37.5819	-38.6018	-39.108	-40.169	-38.2509	-39.2709		-37.2254	-38.345	-38.0909	-39.165	-36.5637	-35.2405	-37.4755	-35.7364
2.2	-48.8918	-46.4121	-47.7031	-46.3448	-47.5887	-48.0911	-49.3821	-47.1606	-48.4044		-45.8422	-47.1792	-46.9113	-48.2243	-45.2119	-43.9512	-46.3175	-44.5942
2.1	-58.6632	-56.0821	-57.6437	-55.9401	-57.4206	-58.0802	-59.6418	-56.9496	-58.4302		-55.1839	-56.7569	-56.5744	-58.1316	-54.6713	-53.6461	-55.9986	-54.4821
2	-68.4185	-65.7606	-67.5487	-65.5574	-67.2419	-67.8411	-69.6292	-66.6746	-68.3591		-64.9718	-66.8031	-66.1992	-67.946	-64.2739	-62.8781	-65.8339	-63.8955
1.9	-76.8761	-73.9675	-75.8778	-74.0535	-75.8691	-76.4672	-78.3774	-75.4076	-77.2232		-73.996	-75.9842	-74.6006	-76.454	-72.9594	-70.886	-74.6993	-72.1296
1.8	-81.9899	-79.193	-81.2077	-79.105	-81.0071	-81.6785	-83.6933	-80.5662	-82.4683		-78.8866	-80.9453	-79.7177	-81.654	-77.8795	-75.8655	-79.7133	-77.2492
1.7	-80.606	-77.9963	-80.0377	-77.7018	-79.5965	-80.5575	-82.599	-79.0887	-80.9835		-77.5392	-79.5863	-78.2791	-80.1899	-76.5471	-74.5629	-78.4098	-76.0568
1.6	-67.8815	-65.6032	-67.5881	-65.1304	-66.9504	-68.2235	-70.2084	-66.4243	-68.2443		-65.165	-67.1275	-65.7191	-67.5454	-63.953	-61.5288	-65.7604	-63.0261
		Absolute error
		1.71305	1.19983	1.77681	1.26045	0.808091	0.294867	1.35077	0.834397		2.21637	1.6777	1.43278	0.878748
		1.95529	1.32721	1.77251	1.09781	0.919212	0.291134	1.23065	0.55595		2.47893	1.81925	1.25281	0.516735
		2.05219	1.18075	2.00431	1.16977	0.789251	0.0821876	1.31039	0.475852		2.69433	1.84582	1.46079	0.562818
		2.25264	1.19164	2.26983	1.24984	0.743644	0.317359	1.60076	0.580777		2.62632	1.50669	1.76077	0.686657
		2.47968	1.18867	2.54696	1.30308	0.800651	0.490354	1.73123	0.487351		3.04961	1.7126	1.98047	0.667479
		2.58118	1.01959	2.72318	1.24261	0.583014	0.978575	1.71361	0.233031		3.47932	1.90639	2.08881	0.531595
		2.65787	0.869773	2.86104	1.17654	0.577369	1.21072	1.74391	0.0594024		3.4467	1.61536	2.21926	0.472522
		2.90856	0.998294	2.8226	1.00697	0.408956	1.50131	1.46853	0.347095		2.88009	0.891904	2.27553	0.422073
		2.79691	0.782204	2.88491	0.982758	0.311326	1.70338	1.42369	0.478459		3.10331	1.04453	2.2722	0.335841
		2.60968	0.568249	2.90419	1.00944	0.048432	1.993	1.51724	0.377516		3.06675	1.01969	2.32687	0.416062
		2.2783	0.293421	2.7511	0.931085	0.342068	2.32695	1.45715	0.362863		2.71646	0.753954	2.16239	0.336078
		Square of the absolute error
		2.93454	1.43958	3.15707	1.58872	0.653011	0.0869466	1.82457	0.696219		4.91228	2.81468	2.05284	0.772198
		3.82315	1.76148	3.1418	1.20519	0.84495	0.084759	1.51451	0.30908		6.14511	3.30967	1.56953	0.267015
		4.21148	1.39417	4.01726	1.36836	0.622917	0.0067548	1.71712	0.226435		7.25943	3.40706	2.1339	0.316765
		5.07439	1.42	5.15212	1.56211	0.553006	0.100717	2.56244	0.337302		6.89758	2.27011	3.10032	0.471497
		6.14881	1.41294	6.487	1.69801	0.641042	0.240447	2.99717	0.237511		9.30011	2.93301	3.92228	0.445528
		6.66247	1.03956	7.41573	1.54407	0.339905	0.957609	2.93646	0.0543034		12.1057	3.63431	4.36312	0.282594
		7.06426	0.756506	8.18557	1.38424	0.333355	1.46585	3.04121	0.00352865		11.8798	2.6094	4.92513	0.223277
		8.45975	0.996592	7.96708	1.014	0.167245	2.25394	2.15659	0.120475		8.29494	0.795494	5.17801	0.178146
		7.82272	0.611844	8.32271	0.965814	0.0969241	2.90151	2.0269	0.228923		9.63052	1.09105	5.1629	0.112789
		6.81042	0.322906	8.43434	1.01896	0.00234566	3.97204	2.30202	0.142518		9.40496	1.03976	5.41433	0.173108
		5.19066	0.0860956	7.56855	0.866919	0.117011	5.4147	2.12329	0.13167		7.37914	0.568446	4.67592	0.112948
		Error
		1.71305	1.19983	1.77681	1.26045	0.808091	0.294867	1.35077	0.834397		2.21637	1.6777	1.43278	0.878748
		1.95529	1.32721	1.77251	1.09781	0.919212	0.291134	1.23065	0.55595		2.47893	1.81925	1.25281	0.516735
		2.05219	1.18075	2.00431	1.16977	0.789251	-0.0821876	1.31039	0.475852		2.69433	1.84582	1.46079	0.562818
		2.25264	1.19164	2.26983	1.24984	0.743644	-0.317359	1.60076	0.580777		2.62632	1.50669	1.76077	0.686657
		2.47968	1.18867	2.54696	1.30308	0.800651	-0.490354	1.73123	0.487351		3.04961	1.7126	1.98047	0.667479
		2.58118	1.01959	2.72318	1.24261	0.583014	-0.978575	1.71361	0.233031		3.47932	1.90639	2.08881	0.531595
		2.65787	0.869773	2.86104	1.17654	0.577369	-1.21072	1.74391	0.0594024		3.4467	1.61536	2.21926	0.472522
		2.90856	0.998294	2.8226	1.00697	0.408956	-1.50131	1.46853	-0.347095		2.88009	0.891904	2.27553	0.422073
		2.79691	0.782204	2.88491	0.982758	0.311326	-1.70338	1.42369	-0.478459		3.10331	1.04453	2.2722	0.335841
		2.60968	0.568249	2.90419	1.00944	0.048432	-1.993	1.51724	-0.377516		3.06675	1.01969	2.32687	0.416062
		2.2783	0.293421	2.7511	0.931085	-0.342068	-2.32695	1.45715	-0.362863		2.71646	0.753954	2.16239	0.336078

## Sheet: Pt_Ms1_QZVPP
Error analysis		all values in kcal/mol
	Uncorrected				Corrected					Reference
	DLPNO-CCSD(T0) NormalPNO	DLPNO-CCSD(T1) NormalPNO	DLPNO-CCSD(T0) TightPNO	DLPNO-CCSD(T1) TightPNO	DLPNO-CCSD(T0)+dMP2 NormalPNO	DLPNO-CCSD(T1)+dMP2 NormalPNO	DLPNO-CCSD(T0)+dMP2 TightPNO	DLPNO-CCSD(T1)+dMP2 TightPNO		Bistoni(5/6)	Bistoni(5/6) T1	Bistoni(6/7)	Bistoni(6/7) T1
ME	2.70692	1.33777	2.0227	0.544278	1.12185	-0.247305	0.787989	-0.690435		1.8247	0.228014	1.72011	0.115757
MAE	2.70692	1.33777	2.0227	0.544278	1.12185	0.61441	0.787989	0.802139		1.8247	0.732125	1.47279	0.304943
RMSE	2.71861	1.37972	2.03566	0.599337	1.14401	0.700049	0.813738	0.934895		1.86342	0.764519	1.4882	0.337675
MPE	3.03419	1.7561	2.34061	0.989132	1.35122	0.729568	1.04949	0.390203		2.48778	1.1155	3.43905	0.573341
MNE	2.22178	0.689514	1.64841	0.228143	0.586015	-1.16576	0.368911	-1.42834		1.08735	-0.89877	1.21596	-0.449485
ES	0.812408	1.06659	0.692199	0.76099	0.765201	1.89533	0.680575	1.81855		1.40043	2.01427	2.22309	1.02283
		Uncorrected				Corrected					Reference Bistoni et al.
Metal-CO disitance	Reference	DLPNO-CCSD(T0) NormalPNO	DLPNO-CCSD(T1) NormalPNO	DLPNO-CCSD(T0) TightPNO	DLPNO-CCSD(T1) TightPNO	DLPNO-CCSD(T0)+dMP2 NormalPNO	DLPNO-CCSD(T1)+dMP2 NormalPNO	DLPNO-CCSD(T0)+dMP2 TightPNO	DLPNO-CCSD(T1)+dMP2 TightPNO		extr.(5/6)	extr.(5/6) T1	extr.(6/7)	extr.(6/7) T1	TcutPNO 10^(-6) T0	TcutPNO 10^(-5) T0	TcutPNO 10^(-6) T1	TcutPNO 10^(-5) T1
2.6	-20.2943	-18.0725	-18.6056	-18.6459	-19.3052	-19.0316	-19.5647	-19.2448	-19.9041		-18.5148	-19.1788	-18.9994	-19.7209	-17.9389	-16.787	-18.4736	-17.0632
2.5	-25.9307	-23.514	-24.1746	-24.1765	-24.9892	-24.5795	-25.2401	-24.8938	-25.7065		-24.1216	-24.9355	-24.572	-25.4577	-23.3856	-21.9136	-24.0522	-22.2856
2.4	-32.7958	-30.2352	-31.1226	-30.9708	-31.9813	-31.5534	-32.4408	-31.808	-32.8185		-30.8605	-31.8863	-31.4604	-32.5592	-29.9917	-28.2541	-30.8254	-28.7034
2.3	-40.9157	-38.2084	-39.288	-39.0833	-40.3109	-39.6159	-40.6954	-40.1074	-41.3349		-38.8407	-40.1291	-39.6998	-41.0214	-37.8503	-35.8694	-38.8897	-36.4111
2.2	-50.1595	-47.3344	-48.6356	-48.1938	-49.6332	-48.8347	-50.1359	-49.2686	-50.708		-48.0619	-49.5837	-48.866	-50.4091	-46.8493	-44.4241	-48.0812	-45.0762
2.1	-60.1555	-57.251	-58.7885	-58.0824	-59.7344	-58.9055	-60.443	-59.3595	-61.0115		-57.958	-59.7238	-58.8312	-60.5877	-56.5847	-53.838	-58.0276	-54.6352
2	-70.1745	-67.2095	-68.943	-67.9188	-69.7493	-69.121	-70.8545	-69.4376	-71.2681		-67.6867	-69.7082	-68.7143	-70.624	-66.3278	-63.6099	-68	-64.5837
1.9	-78.9587	-75.9245	-77.7549	-76.6181	-78.5496	-77.8638	-79.6942	-78.1415	-80.073		-77.2974	-79.4536	-77.1441	-79.1288	-75.5661	-72.1037	-77.3911	-73.2662
1.8	-84.473	-81.5278	-83.4123	-82.1333	-84.105	-83.4471	-85.3317	-83.8046	-85.7763		-82.9041	-85.093	-82.6185	-84.6261	-81.1627	-77.6801	-83.0628	-79.0024
1.7	-83.5481	-80.7937	-82.6548	-81.3537	-83.289	-82.699	-84.56	-83.0411	-84.9764		-82.1758	-84.3071	-81.8549	-83.8192	-80.3512	-76.7019	-82.2286	-78.0715
1.6	-71.3801	-68.9388	-70.6906	-69.3599	-71.152	-70.7941	-72.5459	-71.0112	-72.8034		-70.2928	-72.2789	-69.8248	-71.6203	-68.43	-64.7046	-70.2154	-66.0883
		Absolute error
		2.22178	1.6887	1.64841	0.989132	1.26265	0.729568	1.04949	0.390203		1.77946	1.1155	1.29492	0.573341
		2.41673	1.7561	1.75419	0.94147	1.35122	0.690582	1.03689	0.224167		1.80913	0.995211	1.35873	0.472955
		2.56058	1.67322	1.825	0.814523	1.24241	0.355052	0.987808	0.0226718		1.93534	0.909489	1.33544	0.23656
		2.70731	1.62772	1.83245	0.604886	1.29989	0.220301	0.808376	0.419189		2.075	0.786686	1.21596	0.105678
		2.8251	1.52387	1.96574	0.526338	1.3248	0.0235759	0.890877	0.548521		2.09757	0.575822	1.29351	0.249646
		2.90456	1.36707	2.07317	0.421162	1.24999	0.2875	0.796002	0.856009		2.1975	0.431738	1.32433	0.432219
		2.96498	1.23144	2.25569	0.425169	1.05349	0.680053	0.736876	1.09365		2.48778	0.466318	1.46019	0.449485
		3.03419	1.20378	2.34061	0.40913	1.09488	0.73552	0.817216	1.11427		1.66135	0.494841	1.81463	0.170115
		2.94526	1.06071	2.33973	0.367992	1.02587	0.858677	0.668455	1.30329		1.56896	0.62003	1.85447	0.153099
		2.75437	0.893316	2.19444	0.25911	0.849131	1.01193	0.506985	1.42834		1.37227	0.758968	1.6932	0.271106
		2.44129	0.689514	2.02028	0.228143	0.586015	1.16576	0.368911	1.42322		1.08735	0.89877	1.55537	0.240175
		Square of the absolute error
		4.93631	2.85169	2.71727	0.978382	1.59429	0.532269	1.10142	0.152258		3.16646	1.24434	1.67681	0.32872
		5.8406	3.08389	3.0772	0.886365	1.82578	0.476904	1.07514	0.0502509		3.27295	0.990444	1.84614	0.223687
		6.55657	2.79968	3.33064	0.663448	1.54358	0.126062	0.975765	0.00051401		3.74553	0.827171	1.78341	0.0559606
		7.32952	2.64946	3.35788	0.365887	1.68972	0.0485327	0.653472	0.175719		4.30564	0.618875	1.47855	0.0111678
		7.98118	2.32218	3.86412	0.277032	1.75511	0.000555821	0.793662	0.300875		4.39982	0.331571	1.67316	0.0623233
		8.43647	1.86887	4.29805	0.177378	1.56249	0.082656	0.63362	0.732751		4.82902	0.186398	1.75385	0.186813
		8.79112	1.51644	5.08814	0.180768	1.10985	0.462472	0.542987	1.19606		6.18906	0.217453	2.13215	0.202037
		9.2063	1.4491	5.47847	0.167388	1.19877	0.540989	0.667842	1.24159		2.76009	0.244868	3.29288	0.0289389
		8.67454	1.1251	5.47435	0.135418	1.05241	0.737326	0.446832	1.69856		2.46162	0.384437	3.43905	0.0234392
		7.58658	0.798014	4.81555	0.0671378	0.721023	1.024	0.257034	2.04016		1.88314	0.576033	2.86692	0.0734984
		5.95988	0.475429	4.08152	0.052049	0.343413	1.35899	0.136095	2.02557		1.18233	0.807788	2.41917	0.0576841
		Error
		2.22178	1.6887	1.64841	0.989132	1.26265	0.729568	1.04949	0.390203		1.77946	1.1155	1.29492	0.573341
		2.41673	1.7561	1.75419	0.94147	1.35122	0.690582	1.03689	0.224167		1.80913	0.995211	1.35873	0.472955
		2.56058	1.67322	1.825	0.814523	1.24241	0.355052	0.987808	-0.0226718		1.93534	0.909489	1.33544	0.23656
		2.70731	1.62772	1.83245	0.604886	1.29989	0.220301	0.808376	-0.419189		2.075	0.786686	1.21596	-0.105678
		2.8251	1.52387	1.96574	0.526338	1.3248	0.0235759	0.890877	-0.548521		2.09757	0.575822	1.29351	-0.249646
		2.90456	1.36707	2.07317	0.421162	1.24999	-0.2875	0.796002	-0.856009		2.1975	0.431738	1.32433	-0.432219
		2.96498	1.23144	2.25569	0.425169	1.05349	-0.680053	0.736876	-1.09365		2.48778	0.466318	1.46019	-0.449485
		3.03419	1.20378	2.34061	0.40913	1.09488	-0.73552	0.817216	-1.11427		1.66135	-0.494841	1.81463	-0.170115
		2.94526	1.06071	2.33973	0.367992	1.02587	-0.858677	0.668455	-1.30329		1.56896	-0.62003	1.85447	-0.153099
		2.75437	0.893316	2.19444	0.25911	0.849131	-1.01193	0.506985	-1.42834		1.37227	-0.758968	1.6932	-0.271106
		2.44129	0.689514	2.02028	0.228143	0.586015	-1.16576	0.368911	-1.42322		1.08735	-0.89877	1.55537	-0.240175
