# Supplementary material for: MP2-Based Correction Scheme to Approach the Limit of a Complete Pair Natural Orbitals Space in DLPNO-CCSD(T) Calculations
Source: J Chem Theory Comput. 2023 Jun 20;19(13):4023–32. doi: 10.1021/acs.jctc.3c00444 (PMC10339718; doi:10.1021/acs.jctc.3c00444)
Supplement: Supplementary file 1 — ct3c00444_si_001.zip [file ct3c00444_si_001.zip › M-CO_data/neutral/SI_Au-CO.xlsx]

## Sheet: Au_SVP
Error analysis		all values in kcal/mol
	Uncorrected				Corrected					Reference
	DLPNO-CCSD(T0) NormalPNO	DLPNO-CCSD(T1) NormalPNO	DLPNO-CCSD(T0) TightPNO	DLPNO-CCSD(T1) TightPNO	DLPNO-CCSD(T0)+dMP2 NormalPNO	DLPNO-CCSD(T1)+dMP2 NormalPNO	DLPNO-CCSD(T0)+dMP2 TightPNO	DLPNO-CCSD(T1)+dMP2 TightPNO		Bistoni(5/6)	Bistoni(5/6) T1	Bistoni(6/7)	Bistoni(6/7) T1
ME	1.7256	0.966115	1.24699	0.399334	0.282165	-0.477319	0.522579	-0.325078		1.97184	1.14725	0.54285	0.0589405
MAE	1.7256	0.966115	1.24699	0.399334	0.346199	0.477319	0.554023	0.325078		1.97184	1.14725	0.588264	0.401698
RMSE	1.93422	1.04332	1.42523	0.452083	0.408255	0.531492	0.669174	0.361319		2.13139	1.19174	0.70698	0.420501
MPE	2.8843	1.43	2.1818	0.63413	0.676663	-0.209953	1.07082	-0.140415		3.06107	1.55255	1.30877	0.692449
MNE	0.485369	0.310624	0.212543	0.0252447	-0.232531	-0.894387	-0.086935	-0.72951		0.726421	0.587854	-0.138262	-0.692449
ES	2.39893	1.11938	1.96926	0.608886	0.909194	0.684434	1.15775	0.589095		2.33465	0.964697	1.44703	1.3849
	Reference	Uncorrected				Corrected					Reference Bistoni et al.
Metal-CO disitance	UHF-CCSD(T)	DLPNO-CCSD(T0) NormalPNO	DLPNO-CCSD(T1) NormalPNO	DLPNO-CCSD(T0) TightPNO	DLPNO-CCSD(T1) TightPNO	DLPNO-CCSD(T0)+dMP2 NormalPNO	DLPNO-CCSD(T1)+dMP2 NormalPNO	DLPNO-CCSD(T0)+dMP2 TightPNO	DLPNO-CCSD(T1)+dMP2 TightPNO		extr.(5/6)	extr.(5/6) T1	extr.(6/7)	extr.(6/7) T1	TcutPNO 10^(-6) T0	TcutPNO 10^(-5) T0	TcutPNO 10^(-6) T1	TcutPNO 10^(-5) T1
2.6	-0.284206	0.201163	0.0723469	-0.0716629	-0.258961	-0.39867	-0.527486	-0.37021	-0.557507		0.442215	0.303649	-0.422467	-0.648602	0.629946	1.00541	0.520321	0.953666
2.5	-0.620388	-0.131488	-0.309764	-0.305105	-0.567367	-0.852918	-1.03119	-0.707323	-0.969585		0.379719	0.188828	-0.745023	-1.06434	0.574733	0.96476	0.426586	0.902103
2.4	-1.16951	-0.363866	-0.615053	-0.603497	-0.942049	-1.1747	-1.42589	-1.10243	-1.44098		-0.217985	-0.498206	-0.988797	-1.39013	0.167103	0.937278	-0.0458898	0.858742
2.3	-1.92456	-0.845354	-1.19692	-1.16322	-1.61491	-1.84593	-2.1975	-1.73086	-2.18256		-0.516878	-0.887502	-1.67327	-2.20787	-0.14311	0.604427	-0.428988	0.488041
2.2	-2.77417	-1.26922	-1.733	-1.79467	-2.39454	-2.52034	-2.98412	-2.31471	-2.91459		-1.01126	-1.51012	-2.43224	-3.13022	-0.519517	0.463965	-0.923184	0.250681
2.1	-3.40757	-1.68543	-2.40038	-2.13817	-2.91909	-3.07317	-3.78813	-2.8019	-3.58282		-1.12429	-1.85502	-2.94362	-3.82559	-0.527276	0.666751	-1.10608	0.391807
2	-3.16611	-1.04485	-1.9484	-1.62663	-2.60371	-2.71773	-3.62129	-2.40746	-3.38454		-0.971663	-1.98467	-2.41262	-3.48412	-0.0546611	1.77934	-0.842898	1.44064
1.9	-0.80561	1.62333	0.516147	1.02216	-0.180618	-0.254842	-1.36203	0.118365	-1.08441		1.78445	0.556469	0.176222	-1.14029	2.71403	4.57317	1.73872	4.10324
1.8	5.80137	8.48149	7.16133	7.85006	6.42833	6.32854	5.00839	6.81845	5.39673		8.76497	7.32864	6.91464	5.35678	9.7209	11.6328	8.57144	11.057
1.7	20.1157	23	21.5457	22.2975	20.7498	20.7923	19.338	21.1865	19.6388		23.1767	21.5933	21.2597	19.5731	24.373	26.7657	23.1033	26.1234
1.6	47.5136	50.2944	48.8138	49.5287	47.9743	48.0998	46.6192	48.3385	46.7841		50.2628	48.663	48.4911	46.8212	51.6038	54.286	50.2806	53.5158
		Absolute error
		0.485369	0.356552	0.212543	0.0252447	0.114464	0.24328	0.086004	0.273302		0.726421	0.587854	0.138262	0.364396
		0.4889	0.310624	0.315283	0.0530208	0.232531	0.410807	0.086935	0.349197		1.00011	0.809216	0.124636	0.443956
		0.805643	0.554456	0.566012	0.22746	0.00519122	0.256378	0.0670814	0.27147		0.951524	0.671304	0.180712	0.220619
		1.07921	0.727637	0.761345	0.309651	0.0786301	0.272939	0.193699	0.257996		1.40768	1.03706	0.251293	0.28331
		1.50495	1.04117	0.979506	0.379633	0.25383	0.209953	0.459458	0.140415		1.76291	1.26405	0.341932	0.356044
		1.72215	1.00719	1.2694	0.488487	0.334403	0.380553	0.605671	0.175245		2.28328	1.55255	0.463956	0.418016
		2.12127	1.21771	1.53948	0.562405	0.448379	0.455177	0.758656	0.218423		2.19445	1.18145	0.753499	0.318001
		2.42894	1.32176	1.82777	0.624992	0.550768	0.556416	0.923975	0.278801		2.59006	1.36208	0.981832	0.33468
		2.68012	1.35996	2.04869	0.626963	0.527172	0.792982	1.01708	0.404642		2.9636	1.52727	1.11327	0.444591
		2.8843	1.43	2.1818	0.63413	0.676663	0.777635	1.07082	0.476855		3.06107	1.47758	1.14402	0.542613
		2.78074	1.3002	2.01507	0.460691	0.586157	0.894387	0.82487	0.72951		2.74916	1.14937	0.977496	0.692449
		Square of the absolute error
		0.235583	0.12713	0.0451744	0.000637296	0.013102	0.0591854	0.00739668	0.0746939		0.527687	0.345573	0.0191163	0.132785
		0.239023	0.0964871	0.0994034	0.00281121	0.0540705	0.168762	0.0075577	0.121939		1.00021	0.65483	0.0155341	0.197097
		0.649061	0.307421	0.32037	0.0517383	2.69488e-05	0.0657299	0.00449991	0.0736961		0.905398	0.450649	0.0326569	0.0486728
		1.16469	0.529456	0.579647	0.0958838	0.0061827	0.0744958	0.0375192	0.0665617		1.98157	1.07549	0.063148	0.0802644
		2.26488	1.08403	0.959432	0.144121	0.0644297	0.0440803	0.211102	0.0197165		3.10787	1.59783	0.116917	0.126768
		2.9658	1.01444	1.61138	0.23862	0.111825	0.14482	0.366837	0.030711		5.21339	2.41041	0.215255	0.174738
		4.49977	1.48282	2.37001	0.316299	0.201044	0.207186	0.575558	0.0477087		4.81562	1.39582	0.56776	0.101125
		5.89976	1.74704	3.34073	0.390615	0.303345	0.309599	0.853729	0.0777299		6.70843	1.85526	0.963995	0.11201
		7.18303	1.8495	4.19713	0.393083	0.277911	0.62882	1.03446	0.163735		8.78293	2.33255	1.23937	0.197661
		8.31918	2.04491	4.76027	0.402121	0.457873	0.604716	1.14665	0.22739		9.37017	2.18325	1.30877	0.294429
		7.73253	1.69052	4.06051	0.212237	0.34358	0.799929	0.68041	0.532185		7.55788	1.32105	0.955499	0.479486
		Error
		0.485369	0.356552	0.212543	0.0252447	-0.114464	-0.24328	-0.086004	-0.273302		0.726421	0.587854	-0.138262	-0.364396
		0.4889	0.310624	0.315283	0.0530208	-0.232531	-0.410807	-0.086935	-0.349197		1.00011	0.809216	-0.124636	-0.443956
		0.805643	0.554456	0.566012	0.22746	-0.00519122	-0.256378	0.0670814	-0.27147		0.951524	0.671304	0.180712	-0.220619
		1.07921	0.727637	0.761345	0.309651	0.0786301	-0.272939	0.193699	-0.257996		1.40768	1.03706	0.251293	-0.28331
		1.50495	1.04117	0.979506	0.379633	0.25383	-0.209953	0.459458	-0.140415		1.76291	1.26405	0.341932	-0.356044
		1.72215	1.00719	1.2694	0.488487	0.334403	-0.380553	0.605671	-0.175245		2.28328	1.55255	0.463956	-0.418016
		2.12127	1.21771	1.53948	0.562405	0.448379	-0.455177	0.758656	-0.218423		2.19445	1.18145	0.753499	-0.318001
		2.42894	1.32176	1.82777	0.624992	0.550768	-0.556416	0.923975	-0.278801		2.59006	1.36208	0.981832	-0.33468
		2.68012	1.35996	2.04869	0.626963	0.527172	-0.792982	1.01708	-0.404642		2.9636	1.52727	1.11327	-0.444591
		2.8843	1.43	2.1818	0.63413	0.676663	-0.777635	1.07082	-0.476855		3.06107	1.47758	1.14402	-0.542613
		2.78074	1.3002	2.01507	0.460691	0.586157	-0.894387	0.82487	-0.72951		2.74916	1.14937	0.977496	-0.692449

## Sheet: Au_TZVP
Error analysis		all values in kcal/mol
	Uncorrected				Corrected					Reference
	DLPNO-CCSD(T0) NormalPNO	DLPNO-CCSD(T1) NormalPNO	DLPNO-CCSD(T0) TightPNO	DLPNO-CCSD(T1) TightPNO	DLPNO-CCSD(T0)+dMP2 NormalPNO	DLPNO-CCSD(T1)+dMP2 NormalPNO	DLPNO-CCSD(T0)+dMP2 TightPNO	DLPNO-CCSD(T1)+dMP2 TightPNO		Bistoni(5/6)	Bistoni(5/6) T1	Bistoni(6/7)	Bistoni(6/7) T1
ME	2.63876	1.76973	2.12263	1.16221	1.27419	0.405158	1.51992	0.559493		2.42589	1.43414	1.79844	0.355624
MAE	2.63876	1.76973	2.12263	1.16221	1.27419	0.420649	1.51992	0.559493		2.42589	1.43414	1.47516	0.427922
RMSE	2.86031	1.86335	2.27811	1.20213	1.34193	0.458316	1.57531	0.604537		2.6906	1.56062	1.56365	0.459379
MPE	4.05849	2.44087	3.21297	1.44844	1.81194	0.666848	1.97946	0.922757		4.01604	2.2093	4.60568	0.704352
MNE	1.01212	0.833961	0.81573	0.582609	0.589672	-0.0851992	0.766342	0.185697		0.611452	0.372753	0.428229	0.043139
ES	3.04638	1.60691	2.39724	0.865835	1.22227	0.752047	1.21312	0.73706		3.40459	1.83655	4.17745	0.661213
	Reference	Uncorrected				Corrected					Reference Bistoni et al.
Metal-CO disitance	UHF-CCSD(T)	DLPNO-CCSD(T0) NormalPNO	DLPNO-CCSD(T1) NormalPNO	DLPNO-CCSD(T0) TightPNO	DLPNO-CCSD(T1) TightPNO	DLPNO-CCSD(T0)+dMP2 NormalPNO	DLPNO-CCSD(T1)+dMP2 NormalPNO	DLPNO-CCSD(T0)+dMP2 TightPNO	DLPNO-CCSD(T1)+dMP2 TightPNO		extr.(5/6)	extr.(5/6) T1	extr.(6/7)	extr.(6/7) T1	TcutPNO 10^(-6) T0	TcutPNO 10^(-5) T0	TcutPNO 10^(-6) T1	TcutPNO 10^(-5) T1
2.6	-1.16127	-0.149155	-0.327309	-0.34554	-0.578661	-0.551697	-0.72985	-0.394928	-0.628049		-0.549818	-0.788517	-0.506878	-0.769586	-0.0228652	1.03104	-0.196812	0.9866
2.5	-2.06306	-0.915014	-1.15787	-1.05925	-1.36531	-1.47339	-1.71625	-1.14546	-1.45152		-1.23511	-1.56213	-1.28544	-1.62754	-0.60688	0.64958	-0.840855	0.601694
2.4	-3.34238	-1.8649	-2.18495	-2.08719	-2.48595	-2.5218	-2.84185	-2.22789	-2.62664		-1.98677	-2.39667	-2.43968	-2.88933	-1.3822	-0.173061	-1.67919	-0.244226
2.3	-5.00634	-3.13851	-3.55831	-3.50162	-4.02963	-3.91969	-4.33949	-3.76755	-4.29555		-3.30134	-3.82557	-3.98395	-4.57909	-2.53696	-1.00821	-2.93071	-1.14098
2.2	-6.94322	-4.6811	-5.30262	-4.98739	-5.67133	-5.68256	-6.30408	-5.33653	-6.02047		-4.90028	-5.60764	-5.48176	-6.23887	-3.99866	-2.1954	-4.53624	-2.39346
2.1	-8.82385	-6.16719	-6.97001	-6.56931	-7.45831	-7.43362	-8.23644	-7.12985	-8.01886		-6.36828	-7.30137	-7.18774	-8.16602	-5.33244	-3.26074	-6.04288	-3.52591
2	-9.95482	-6.81464	-7.83151	-7.3919	-8.50667	-8.35669	-9.37355	-8.13485	-9.24963		-7.28618	-8.47867	-8.09612	-9.31368	-5.98344	-3.37798	-6.89266	-3.72063
1.9	-9.07846	-5.56515	-6.82143	-6.33953	-7.71045	-7.58319	-8.83947	-7.34181	-8.71274		-5.55099	-6.94959	-7.31012	-8.81124	-4.39835	-2.09308	-5.50889	-2.6275
1.8	-4.08962	-0.186406	-1.64875	-1.12369	-2.72175	-2.31953	-3.78187	-2.19472	-3.79279		-0.369967	-2.01105	-2.14465	-3.88192	0.918227	3.49461	-0.401412	2.81786
1.7	8.28043	12.2673	10.6971	11.3588	9.6813	10.0924	8.52218	10.2599	8.58236		12.0349	10.3048	10.3344	8.53647	13.4076	16.1531	11.971	15.3032
1.6	33.0316	37.0901	35.4216	36.2446	34.48	34.6149	32.9464	34.9818	33.2173		37.0477	35.2409	35.1777	33.297	38.3783	41.0397	36.8462	40.0569
		Absolute error
		1.01212	0.833961	0.81573	0.582609	0.609573	0.43142	0.766342	0.533221		0.611452	0.372753	0.654392	0.391684
		1.14805	0.905198	1.00381	0.69775	0.589672	0.34682	0.917606	0.611543		0.827955	0.500935	0.777627	0.43552
		1.47748	1.15743	1.25519	0.856427	0.820579	0.50053	1.11449	0.715731		1.3556	0.945704	0.902692	0.453047
		1.86783	1.44803	1.50471	0.976711	1.08665	0.666848	1.23879	0.710786		1.705	1.18076	1.02238	0.427252
		2.26212	1.64061	1.95583	1.27189	1.26066	0.639146	1.60669	0.922757		2.04294	1.33559	1.46146	0.704352
		2.65667	1.85384	2.25454	1.36554	1.39023	0.587409	1.694	0.804996		2.45557	1.52248	1.63611	0.657829
		3.14018	2.12332	2.56293	1.44815	1.59814	0.58127	1.81997	0.705198		2.66865	1.47615	1.8587	0.641146
		3.51332	2.25703	2.73893	1.36801	1.49528	0.238993	1.73665	0.365726		3.52747	2.12888	1.76834	0.267227
		3.90321	2.44087	2.96593	1.36787	1.7701	0.307751	1.8949	0.296834		3.71965	2.07857	1.94498	0.207699
		3.9869	2.41671	3.0784	1.40086	1.81194	0.241748	1.97946	0.30193		3.75446	2.0244	2.054	0.256032
		4.05849	2.39	3.21297	1.44844	1.58329	0.0851992	1.95022	0.185697		4.01604	2.2093	2.14608	0.265351
		Square of the absolute error
		1.02438	0.695492	0.665415	0.339433	0.37158	0.186123	0.58728	0.284324		0.373874	0.138944	0.428229	0.153416
		1.31802	0.819383	1.00764	0.486855	0.347713	0.120284	0.842	0.373984		0.685509	0.250936	0.604703	0.189678
		2.18294	1.33964	1.57549	0.733467	0.673349	0.250531	1.24209	0.512271		1.83766	0.894355	0.814852	0.205252
		3.48878	2.09678	2.26416	0.953965	1.18081	0.444687	1.5346	0.505217		2.90702	1.3942	1.04527	0.182544
		5.1172	2.69159	3.82526	1.61772	1.58928	0.408508	2.58145	0.85148		4.17361	1.78379	2.13586	0.496111
		7.05787	3.43674	5.08297	1.86471	1.93274	0.345049	2.86963	0.648018		6.02981	2.31795	2.67685	0.43274
		9.86073	4.50847	6.56861	2.09715	2.55404	0.337875	3.3123	0.497304		7.12168	2.17903	3.45478	0.411069
		12.3434	5.0942	7.50174	1.87145	2.23585	0.0571176	3.01595	0.133756		12.4431	4.53212	3.12703	0.0714101
		15.2351	5.95784	8.79676	1.87107	3.13324	0.0947105	3.59064	0.0881104		13.8358	4.32047	3.78293	0.043139
		15.8954	5.84048	9.47653	1.96242	3.28312	0.0584421	3.91827	0.0911616		14.096	4.09821	4.2189	0.0655525
		16.4714	5.71209	10.3232	2.09799	2.50682	0.00725891	3.80337	0.0344833		16.1286	4.88101	4.60568	0.070411
		Error
		1.01212	0.833961	0.81573	0.582609	0.609573	0.43142	0.766342	0.533221		0.611452	0.372753	0.654392	0.391684
		1.14805	0.905198	1.00381	0.69775	0.589672	0.34682	0.917606	0.611543		0.827955	0.500935	0.777627	0.43552
		1.47748	1.15743	1.25519	0.856427	0.820579	0.50053	1.11449	0.715731		1.3556	0.945704	0.902692	0.453047
		1.86783	1.44803	1.50471	0.976711	1.08665	0.666848	1.23879	0.710786		1.705	1.18076	1.02238	0.427252
		2.26212	1.64061	1.95583	1.27189	1.26066	0.639146	1.60669	0.922757		2.04294	1.33559	1.46146	0.704352
		2.65667	1.85384	2.25454	1.36554	1.39023	0.587409	1.694	0.804996		2.45557	1.52248	1.63611	0.657829
		3.14018	2.12332	2.56293	1.44815	1.59814	0.58127	1.81997	0.705198		2.66865	1.47615	1.8587	0.641146
		3.51332	2.25703	2.73893	1.36801	1.49528	0.238993	1.73665	0.365726		3.52747	2.12888	1.76834	0.267227
		3.90321	2.44087	2.96593	1.36787	1.7701	0.307751	1.8949	0.296834		3.71965	2.07857	1.94498	0.207699
		3.9869	2.41671	3.0784	1.40086	1.81194	0.241748	1.97946	0.30193		3.75446	2.0244	2.054	0.256032
		4.05849	2.39	3.21297	1.44844	1.58329	-0.0851992	1.95022	0.185697		4.01604	2.2093	2.14608	0.265351

## Sheet: Au_TZVPP
Error analysis		all values in kcal/mol
	Uncorrected				Corrected					Reference
	DLPNO-CCSD(T0) NormalPNO	DLPNO-CCSD(T1) NormalPNO	DLPNO-CCSD(T0) TightPNO	DLPNO-CCSD(T1) TightPNO	DLPNO-CCSD(T0)+dMP2 NormalPNO	DLPNO-CCSD(T1)+dMP2 NormalPNO	DLPNO-CCSD(T0)+dMP2 TightPNO	DLPNO-CCSD(T1)+dMP2 TightPNO		Bistoni(5/6)	Bistoni(5/6) T1	Bistoni(6/7)	Bistoni(6/7) T1
ME	2.61033	1.78283	1.95577	1.01774	1.18703	0.35953	1.02977	0.0917417		2.70638	1.80755	1.32284	0.0976549
MAE	2.61033	1.78283	1.95577	1.01774	1.18703	0.35953	1.02977	0.122624		2.70638	1.80755	1.17179	0.136747
RMSE	2.82256	1.88034	2.10968	1.06046	1.31948	0.394538	1.12558	0.149882		2.90098	1.89272	1.27474	0.156446
MPE	3.90417	2.4507	2.95511	1.35743	2.09828	0.561212	1.79728	0.306639		4.22612	2.77073	3.3568	0.334383
MNE	0.894315	0.710193	0.741851	0.495555	0.314584	0.130462	0.375184	-0.153669		1.10294	0.874252	0.169067	-0.0275298
ES	3.00986	1.74051	2.21325	0.861877	1.7837	0.430751	1.4221	0.460307		3.12318	1.89648	3.18774	0.361913
	Reference	Uncorrected				Corrected					Reference Bistoni et al.
Metal-CO disitance	UHF-CCSD(T)	DLPNO-CCSD(T0) NormalPNO	DLPNO-CCSD(T1) NormalPNO	DLPNO-CCSD(T0) TightPNO	DLPNO-CCSD(T1) TightPNO	DLPNO-CCSD(T0)+dMP2 NormalPNO	DLPNO-CCSD(T1)+dMP2 NormalPNO	DLPNO-CCSD(T0)+dMP2 TightPNO	DLPNO-CCSD(T1)+dMP2 TightPNO		extr.(5/6)	extr.(5/6) T1	extr.(6/7)	extr.(6/7) T1	TcutPNO 10^(-6) T0	TcutPNO 10^(-5) T0	TcutPNO 10^(-6) T1	TcutPNO 10^(-5) T1
2.6	-1.05074	-0.156425	-0.340548	-0.308889	-0.555186	-0.736156	-0.920279	-0.675557	-0.921853		0.0521979	-0.176488	-0.639562	-0.923317	0.352457	0.952974	0.181077	0.896209
2.5	-1.84573	-0.679739	-0.914345	-0.93037	-1.25348	-1.4563	-1.69091	-1.44412	-1.76723		-0.608	-0.908967	-1.32488	-1.69781	-0.141341	0.791977	-0.364826	0.723458
2.4	-2.9794	-1.53147	-1.84011	-1.83879	-2.26354	-2.47497	-2.78361	-2.41621	-2.84097		-1.21739	-1.59174	-2.36722	-2.86281	-0.781918	0.0890198	-1.065	-0.0115236
2.3	-4.45247	-2.55371	-2.95386	-3.08801	-3.64167	-3.65147	-4.05162	-3.8021	-4.35576		-2.41691	-2.89939	-3.68739	-4.32411	-1.88925	-0.833927	-2.27679	-1.0316
2.2	-6.1453	-3.82929	-4.4351	-4.39151	-5.09552	-5.00554	-5.61135	-5.13466	-5.83866		-3.81404	-4.45796	-5.01304	-5.81092	-3.14846	-1.8173	-3.66472	-2.07822
2.1	-7.7165	-4.94515	-5.73278	-5.73247	-6.62494	-6.38759	-7.17522	-6.58802	-7.4805		-4.99489	-5.83771	-6.51923	-7.52476	-4.15895	-2.48708	-4.82532	-2.80053
2	-8.45963	-5.24929	-6.23179	-6.17125	-7.26865	-6.96995	-7.95245	-7.32624	-8.42364		-5.31326	-6.37679	-7.07836	-8.30096	-4.35702	-2.44453	-5.20401	-2.85845
1.9	-7.11946	-3.63706	-4.8457	-4.54438	-5.86359	-5.50173	-6.71037	-5.7864	-7.10561		-3.65043	-4.94462	-5.55388	-7.01126	-2.52538	-0.275282	-3.56825	-0.815521
1.8	-1.6315	2.13579	0.735931	1.21853	-0.298261	0.126755	-1.27311	-0.130895	-1.64769		2.59461	1.13923	0.0149554	-1.65903	3.62568	5.68782	2.42328	4.99138
1.7	11.2051	15.1093	13.6558	14.1499	12.5625	12.8204	11.3669	12.6388	11.0514		15.1221	13.5555	13.0305	11.3139	16.3888	18.922	15.0597	18.0682
1.6	36.3434	40.1984	38.6613	39.2985	37.6452	38.4416	36.9046	38.1406	36.4874		40.1639	38.5297	38.1755	36.3979	41.5444	44.3053	40.1397	43.3596
		Absolute error
		0.894315	0.710193	0.741851	0.495555	0.314584	0.130462	0.375184	0.128887		1.10294	0.874252	0.411178	0.127423
		1.16599	0.931388	0.915363	0.592254	0.389428	0.154822	0.401612	0.0785037		1.23773	0.936766	0.520848	0.147927
		1.44793	1.13929	1.14061	0.715855	0.504431	0.195791	0.563188	0.138431		1.76201	1.38766	0.612177	0.116584
		1.89876	1.49861	1.36446	0.810804	0.801007	0.400854	0.65037	0.0967108		2.03557	1.55309	0.765083	0.128365
		2.31601	1.7102	1.75379	1.04978	1.13976	0.533948	1.01064	0.306639		2.33126	1.68734	1.13226	0.334383
		2.77135	1.98371	1.98403	1.09155	1.32891	0.541278	1.12848	0.236001		2.7216	1.87879	1.19727	0.191739
		3.21034	2.22784	2.28839	1.19099	1.48968	0.507181	1.13339	0.0359922		3.14637	2.08284	1.38127	0.158669
		3.48241	2.27376	2.57509	1.25588	1.61774	0.409094	1.33307	0.0138581		3.46904	2.17485	1.56558	0.108208
		3.76729	2.36743	2.85003	1.33324	1.75826	0.358393	1.50061	0.0161853		4.22612	2.77073	1.64646	0.0275298
		3.90417	2.4507	2.9448	1.35743	1.61526	0.161796	1.4337	0.153669		3.91703	2.3504	1.82538	0.108833
		3.85503	2.31796	2.95511	1.30181	2.09828	0.561212	1.79728	0.14399		3.82056	2.18635	1.83216	0.0545595
		Square of the absolute error
		0.7998	0.504374	0.550343	0.245574	0.0989634	0.0170203	0.140763	0.016612		1.21647	0.764316	0.169067	0.0162367
		1.35954	0.867484	0.837889	0.350765	0.151654	0.0239699	0.161293	0.00616283		1.53198	0.87753	0.271283	0.0218825
		2.0965	1.29798	1.301	0.512448	0.25445	0.0383339	0.31718	0.019163		3.10468	1.92559	0.374761	0.0135918
		3.60531	2.24584	1.86176	0.657404	0.641612	0.160684	0.422982	0.00935299		4.14353	2.41208	0.585352	0.0164777
		5.3639	2.92478	3.07576	1.10205	1.29905	0.2851	1.02139	0.0940272		5.43476	2.84711	1.28201	0.111812
		7.68035	3.93512	3.93637	1.19149	1.766	0.292982	1.27346	0.0556964		7.40713	3.52985	1.43346	0.0367638
		10.3063	4.96327	5.23671	1.41845	2.21914	0.257233	1.28458	0.00129544		9.89967	4.33822	1.90791	0.025176
		12.1272	5.17	6.63106	1.57722	2.61708	0.167358	1.77707	0.000192047		12.0342	4.72996	2.45106	0.0117089
		14.1925	5.60473	8.12268	1.77753	3.09146	0.128445	2.25182	0.000261965		17.86	7.67696	2.71082	0.00075789
		15.2425	6.00595	8.67186	1.84262	2.60907	0.026178	2.0555	0.023614		15.3431	5.52438	3.332	0.0118447
		14.8613	5.37295	8.73265	1.69472	4.40278	0.314959	3.23023	0.0207331		14.5967	4.78011	3.3568	0.00297674
		Error
		0.894315	0.710193	0.741851	0.495555	0.314584	0.130462	0.375184	0.128887		1.10294	0.874252	0.411178	0.127423
		1.16599	0.931388	0.915363	0.592254	0.389428	0.154822	0.401612	0.0785037		1.23773	0.936766	0.520848	0.147927
		1.44793	1.13929	1.14061	0.715855	0.504431	0.195791	0.563188	0.138431		1.76201	1.38766	0.612177	0.116584
		1.89876	1.49861	1.36446	0.810804	0.801007	0.400854	0.65037	0.0967108		2.03557	1.55309	0.765083	0.128365
		2.31601	1.7102	1.75379	1.04978	1.13976	0.533948	1.01064	0.306639		2.33126	1.68734	1.13226	0.334383
		2.77135	1.98371	1.98403	1.09155	1.32891	0.541278	1.12848	0.236001		2.7216	1.87879	1.19727	0.191739
		3.21034	2.22784	2.28839	1.19099	1.48968	0.507181	1.13339	0.0359922		3.14637	2.08284	1.38127	0.158669
		3.48241	2.27376	2.57509	1.25588	1.61774	0.409094	1.33307	0.0138581		3.46904	2.17485	1.56558	0.108208
		3.76729	2.36743	2.85003	1.33324	1.75826	0.358393	1.50061	-0.0161853		4.22612	2.77073	1.64646	-0.0275298
		3.90417	2.4507	2.9448	1.35743	1.61526	0.161796	1.4337	-0.153669		3.91703	2.3504	1.82538	0.108833
		3.85503	2.31796	2.95511	1.30181	2.09828	0.561212	1.79728	0.14399		3.82056	2.18635	1.83216	0.0545595

## Sheet: Au_QZVPP
Error analysis		all values in kcal/mol
	Uncorrected				Corrected					Reference
	DLPNO-CCSD(T0) NormalPNO	DLPNO-CCSD(T1) NormalPNO	DLPNO-CCSD(T0) TightPNO	DLPNO-CCSD(T1) TightPNO	DLPNO-CCSD(T0)+dMP2 NormalPNO	DLPNO-CCSD(T1)+dMP2 NormalPNO	DLPNO-CCSD(T0)+dMP2 TightPNO	DLPNO-CCSD(T1)+dMP2 TightPNO		Bistoni(5/6)	Bistoni(5/6) T1	Bistoni(6/7)	Bistoni(6/7) T1
ME	2.78821	2.00955	2.05858	1.18339	1.29343	0.514776	0.991472	0.116286		2.7682	1.95673	1.5035	0.234445
MAE	2.78821	2.00955	2.05858	1.18339	1.29343	0.514776	0.991472	0.116488		2.7682	1.95673	1.26832	0.291556
RMSE	2.98558	2.1115	2.22857	1.25652	1.38651	0.544017	1.07338	0.150685		3.00666	2.10129	1.40494	0.346734
MPE	3.96681	2.63301	3.22589	1.82264	1.84086	0.82821	1.58641	0.285506		4.03012	2.75452	5.14897	0.766259
MNE	0.991646	0.808469	0.761082	0.517158	0.438686	0.202683	0.335093	-0.00111142		0.813132	0.583022	0.200455	0.022166
ES	2.97516	1.82454	2.46481	1.30548	1.40217	0.625527	1.25132	0.286617		3.21698	2.1715	4.94851	0.744093
	Reference	Uncorrected				Corrected					Reference Bistoni et al.
Metal-CO disitance	UHF-CCSD(T)	DLPNO-CCSD(T0) NormalPNO	DLPNO-CCSD(T1) NormalPNO	DLPNO-CCSD(T0) TightPNO	DLPNO-CCSD(T1) TightPNO	DLPNO-CCSD(T0)+dMP2 NormalPNO	DLPNO-CCSD(T1)+dMP2 NormalPNO	DLPNO-CCSD(T0)+dMP2 TightPNO	DLPNO-CCSD(T1)+dMP2 TightPNO		extr.(5/6)	extr.(5/6) T1	extr.(6/7)	extr.(6/7) T1	TcutPNO 10^(-6) T0	TcutPNO 10^(-5) T0	TcutPNO 10^(-6) T1	TcutPNO 10^(-5) T1
2.6	-1.63299	-0.641348	-0.824525	-0.871913	-1.11584	-1.16478	-1.34795	-1.22021	-1.46413		-0.819863	-1.04997	-1.18527	-1.47149	-0.245194	0.904144	-0.404526	0.886366
2.5	-2.64205	-1.34826	-1.58427	-1.70806	-2.02679	-2.20336	-2.43937	-2.30696	-2.62569		-1.56908	-1.87102	-2.09703	-2.46716	-0.930112	0.34783	-1.14607	0.303818
2.4	-4.02977	-2.35734	-2.66477	-2.87879	-3.30163	-3.20554	-3.51297	-3.44047	-3.86331		-2.4671	-2.83639	-3.38892	-3.88089	-1.85853	-0.641384	-2.14311	-0.756547
2.3	-5.76738	-3.68341	-4.10667	-4.28694	-4.82564	-4.6669	-5.09016	-4.94317	-5.48188		-3.69188	-4.1677	-4.93461	-5.55315	-2.99158	-1.59099	-3.37061	-1.77641
2.2	-7.71576	-5.0979	-5.7007	-5.93513	-6.635	-6.53253	-7.13533	-6.9376	-7.63747		-5.1669	-5.75408	-6.70243	-7.51122	-4.40051	-2.86773	-4.88256	-3.13951
2.1	-9.54133	-6.50209	-7.26854	-7.41877	-8.29095	-7.94667	-8.71312	-8.4107	-9.28288		-6.58006	-7.34477	-8.29103	-9.28795	-5.67425	-3.86262	-6.29694	-4.20126
2	-10.5712	-7.12958	-8.07107	-8.1635	-9.22712	-8.98301	-9.9245	-9.47297	-10.5366		-7.09645	-8.06286	-9.19229	-10.3983	-6.10592	-4.12485	-6.88468	-4.52832
1.9	-9.58806	-5.83717	-6.97241	-6.87056	-8.11411	-7.86775	-9.00298	-8.29108	-9.53463		-5.68124	-6.83354	-7.95511	-9.34323	-4.70147	-2.74192	-5.65588	-3.30054
1.8	-4.5206	-0.624052	-1.92654	-1.57826	-2.9777	-2.70207	-4.00456	-3.12227	-4.52171		-0.490486	-1.84508	-2.69139	-4.22915	0.648013	2.92501	-0.474801	2.26575
1.7	7.88422	11.7997	10.4666	11.0054	9.5845	9.53457	8.20146	9.34027	7.91935		11.8773	10.5069	9.99556	8.45848	13.0251	15.3207	11.8365	14.4957
1.6	32.5851	36.5519	35.2181	35.8109	34.4077	34.4259	33.0921	34.1715	32.7682		36.5961	35.2426	34.8542	33.3513	37.7245	39.9812	36.5204	39.0761
		Absolute error
		0.991646	0.808469	0.761082	0.517158	0.468218	0.285042	0.412785	0.168861		0.813132	0.583022	0.447722	0.161503
		1.29379	1.05778	0.933991	0.615255	0.438686	0.202683	0.335093	0.0163566		1.07297	0.77103	0.545018	0.174894
		1.67243	1.365	1.15098	0.728141	0.824225	0.516797	0.589294	0.166456		1.56267	1.19338	0.640848	0.148882
		2.08397	1.66072	1.48045	0.941745	1.10048	0.677222	0.824207	0.285506		2.0755	1.59968	0.832769	0.21423
		2.61785	2.01506	1.78063	1.08076	1.18322	0.580427	0.778159	0.0782853		2.54886	1.96168	1.01332	0.204536
		3.03925	2.27279	2.12256	1.25039	1.59467	0.82821	1.13063	0.258455		2.96128	2.19656	1.2503	0.253384
		3.44164	2.50016	2.40773	1.34411	1.58822	0.646729	1.09826	0.0346302		3.47478	2.50836	1.37894	0.172886
		3.75089	2.61566	2.7175	1.47395	1.72032	0.585085	1.29698	0.0534325		3.90683	2.75452	1.63295	0.244831
		3.89655	2.59406	2.94234	1.5429	1.81853	0.516044	1.39833	0.00111142		4.03012	2.67553	1.82921	0.291455
		3.91545	2.58234	3.12119	1.70027	1.65035	0.317232	1.45604	0.0351239		3.9931	2.62271	2.11133	0.574254
		3.96681	2.63301	3.22589	1.82264	1.84086	0.507064	1.58641	0.183155		4.01102	2.65758	2.26913	0.766259
		Square of the absolute error
		0.983362	0.653623	0.579245	0.267452	0.219228	0.0812487	0.170392	0.0285141		0.661183	0.339915	0.200455	0.0260832
		1.67388	1.11891	0.872339	0.378538	0.192446	0.0410806	0.112287	0.00026754		1.15126	0.594487	0.297044	0.030588
		2.79701	1.86322	1.32475	0.53019	0.679347	0.267079	0.347268	0.0277076		2.44194	1.42415	0.410686	0.022166
		4.34294	2.75798	2.19172	0.886884	1.21105	0.458629	0.679317	0.0815136		4.3077	2.55898	0.693505	0.0458944
		6.85315	4.06045	3.17065	1.16804	1.40002	0.336896	0.605532	0.00612859		6.49668	3.84818	1.02682	0.041835
		9.23701	5.16557	4.50527	1.56347	2.54296	0.685932	1.27832	0.0667992		8.76916	4.82487	1.56325	0.0642032
		11.8449	6.25078	5.79717	1.80662	2.52243	0.418258	1.20617	0.00119925		12.0741	6.29189	1.90148	0.0298894
		14.0692	6.84166	7.38482	2.17253	2.9595	0.342324	1.68217	0.00285503		15.2633	7.58738	2.66654	0.0599423
		15.1831	6.72916	8.65739	2.38055	3.30705	0.266302	1.95532	1.23526e-06		16.2418	7.15844	3.346	0.0849461
		15.3308	6.66846	9.74182	2.89092	2.72365	0.100636	2.12006	0.00123369		15.9448	6.87859	4.45773	0.329767
		15.7355	6.93274	10.4064	3.32201	3.38877	0.257114	2.5167	0.0335457		16.0883	7.06273	5.14897	0.587152
		Error
		0.991646	0.808469	0.761082	0.517158	0.468218	0.285042	0.412785	0.168861		0.813132	0.583022	0.447722	0.161503
		1.29379	1.05778	0.933991	0.615255	0.438686	0.202683	0.335093	0.0163566		1.07297	0.77103	0.545018	0.174894
		1.67243	1.365	1.15098	0.728141	0.824225	0.516797	0.589294	0.166456		1.56267	1.19338	0.640848	0.148882
		2.08397	1.66072	1.48045	0.941745	1.10048	0.677222	0.824207	0.285506		2.0755	1.59968	0.832769	0.21423
		2.61785	2.01506	1.78063	1.08076	1.18322	0.580427	0.778159	0.0782853		2.54886	1.96168	1.01332	0.204536
		3.03925	2.27279	2.12256	1.25039	1.59467	0.82821	1.13063	0.258455		2.96128	2.19656	1.2503	0.253384
		3.44164	2.50016	2.40773	1.34411	1.58822	0.646729	1.09826	0.0346302		3.47478	2.50836	1.37894	0.172886
		3.75089	2.61566	2.7175	1.47395	1.72032	0.585085	1.29698	0.0534325		3.90683	2.75452	1.63295	0.244831
		3.89655	2.59406	2.94234	1.5429	1.81853	0.516044	1.39833	-0.00111142		4.03012	2.67553	1.82921	0.291455
		3.91545	2.58234	3.12119	1.70027	1.65035	0.317232	1.45604	0.0351239		3.9931	2.62271	2.11133	0.574254
		3.96681	2.63301	3.22589	1.82264	1.84086	0.507064	1.58641	0.183155		4.01102	2.65758	2.26913	0.766259
