# Supplementary material for: MP2-Based Correction Scheme to Approach the Limit of a Complete Pair Natural Orbitals Space in DLPNO-CCSD(T) Calculations
Source: J Chem Theory Comput. 2023 Jun 20;19(13):4023–32. doi: 10.1021/acs.jctc.3c00444 (PMC10339718; doi:10.1021/acs.jctc.3c00444)
Supplement: Supplementary file 1 — ct3c00444_si_001.zip [file ct3c00444_si_001.zip › M-CO_data/neutral/SI_Pd-CO.xlsx]

## Sheet: Pd_SVP
Error analysis		all values in kcal/mol
	Uncorrected				Corrected					Reference
	DLPNO-CCSD(T0) NormalPNO	DLPNO-CCSD(T1) NormalPNO	DLPNO-CCSD(T0) TightPNO	DLPNO-CCSD(T1) TightPNO	DLPNO-CCSD(T0)+dMP2 NormalPNO	DLPNO-CCSD(T1)+dMP2 NormalPNO	DLPNO-CCSD(T0)+dMP2 TightPNO	DLPNO-CCSD(T1)+dMP2 TightPNO		Bistoni(5/6)	Bistoni(5/6) T1	Bistoni(6/7)	Bistoni(6/7) T1
ME	2.84554	1.7605	1.99399	0.76203	1.6225	0.537469	1.47959	-0.249811		2.62723	1.4289	1.48819	0.101345
MAE	2.84554	1.7605	1.99399	0.76203	1.6225	0.58653	1.47959	0.292241		2.62723	1.4289	1.30607	0.248674
RMSE	2.91881	1.77131	2.07653	0.766368	1.64492	0.746145	1.55567	0.357744		2.80403	1.54257	1.36104	0.326317
MPE	3.59694	2.0592	2.64313	0.908209	1.98622	1.32938	2.10647	0.233364		4.26866	2.55782	3.46192	0.708738
MNE	1.52971	1.279	1.06689	0.651371	0.954793	-0.162728	0.700559	-0.757287		1.29367	0.852012	0.594285	-0.708738
ES	2.06723	0.780194	1.57625	0.256838	1.03143	1.49211	1.40591	0.990651		2.97499	1.7058	2.86764	1.41748
		Uncorrected				Corrected					Reference Bistoni et al.
Metal-CO disitance	Reference	DLPNO-CCSD(T0) NormalPNO	DLPNO-CCSD(T1) NormalPNO	DLPNO-CCSD(T0) TightPNO	DLPNO-CCSD(T1) TightPNO	DLPNO-CCSD(T0)+dMP2 NormalPNO	DLPNO-CCSD(T1)+dMP2 NormalPNO	DLPNO-CCSD(T0)+dMP2 TightPNO	DLPNO-CCSD(T1)+dMP2 TightPNO		extr.(5/6)	extr.(5/6) T1	extr.(6/7)	extr.(6/7) T1	TcutPNO 10^(-6) T0	TcutPNO 10^(-5) T0	TcutPNO 10^(-6) T1	TcutPNO 10^(-5) T1
2.6	-12.0894	-10.5597	-10.8104	-11.0225	-11.3516	-11.1346	-11.3853	-11.3864	-11.856		-10.7957	-11.103	-11.2929	-11.6629	-10.4818	-9.85404	-10.7291	-9.98129
2.5	-15.2172	-13.2943	-13.6607	-14.0225	-14.5259	-13.837	-14.2034	-14.5167	-15.4695		-13.5547	-13.9463	-14.4372	-15.0331	-13.1931	-12.4701	-13.5114	-12.6418
2.4	-18.9551	-16.6849	-17.2032	-17.629	-18.3038	-17.1416	-17.6598	-17.9506	-19.0726		-16.9938	-17.5304	-18.1842	-18.981	-16.5184	-15.5677	-16.9494	-15.7873
2.3	-23.2867	-20.5707	-21.2275	-21.7179	-22.5892	-21.3005	-21.9573	-21.9714	-23.292		-21.4951	-22.3753	-22.2212	-23.1886	-20.7114	-19.144	-21.3905	-19.4208
2.2	-28.086	-25.2304	-26.1506	-26.2157	-27.3151	-26.264	-27.1842	-26.6769	-28.1625		-26.0833	-27.1933	-26.7625	-27.9771	-25.122	-23.1992	-25.991	-23.5865
2.1	-33.0522	-30.1151	-31.303	-30.8221	-32.144	-31.4476	-32.6356	-31.4656	-33.2865		-30.5788	-31.9545	-31.463	-32.9066	-29.5404	-27.4638	-30.6189	-27.9476
2	-37.5982	-34.4206	-35.8286	-35.1638	-36.727	-35.9188	-37.3268	-35.9608	-37.9114		-35.0828	-36.7462	-35.7856	-37.4749	-33.92	-31.5944	-35.2311	-32.2009
1.9	-40.6944	-37.2431	-38.8325	-38.0894	-39.8391	-38.8555	-40.4449	-38.5879	-40.9377		-37.4405	-39.2199	-38.8338	-40.7331	-36.6007	-34.9209	-38.0512	-35.7137
1.8	-40.7422	-37.2896	-39.0147	-38.0991	-39.9691	-39.0846	-40.8097	-38.7604	-41.2677		-36.4736	-38.1844	-39.1804	-41.25	-35.9364	-34.8621	-37.4074	-35.8533
1.7	-35.1751	-31.5782	-33.2991	-32.6303	-34.5064	-33.4938	-35.2148	-33.3354	-35.9324		-30.972	-32.6956	-33.8128	-35.8839	-30.2651	-28.8513	-31.7516	-29.8635
1.6	-20.1777	-16.787	-18.3784	-17.7283	-19.4207	-18.7489	-20.3404	-18.1868	-20.634		-16.7046	-18.4076	-18.734	-20.5455	-15.7169	-13.7415	-17.1712	-14.6983
		Absolute error
		1.52971	1.279	1.06689	0.73777	0.954793	0.704084	0.703045	0.233364		1.29367	0.98641	0.796546	0.426499
		1.92296	1.55652	1.19472	0.691317	1.38022	1.01378	0.700559	0.252253		1.66256	1.27097	0.780035	0.184084
		2.27019	1.75197	1.32617	0.651371	1.81353	1.29531	1.00451	0.11746		1.96137	1.42473	0.770899	0.0258249
		2.71603	2.0592	1.56882	0.697497	1.98622	1.32938	1.31538	0.0052722		1.79162	0.911418	1.06557	0.0981178
		2.85558	1.93542	1.87035	0.770912	1.82203	0.901866	1.40912	0.0764341		2.00268	0.892696	1.32351	0.108882
		2.93716	1.74921	2.23007	0.908209	1.60461	0.416661	1.58662	0.234308		2.47345	1.09772	1.58921	0.145644
		3.17767	1.7696	2.43448	0.871242	1.67946	0.271396	1.63743	0.313147		2.5154	0.852012	1.81261	0.123307
		3.45129	1.86188	2.60499	0.855278	1.83893	0.249509	2.10647	0.243285		3.25386	1.4745	1.86062	0.0386935
		3.45264	1.72751	2.64313	0.773097	1.65762	0.0675069	1.9818	0.52552		4.26866	2.55782	1.5618	0.507774
		3.59694	1.87601	2.5449	0.668701	1.68132	0.0396026	1.8397	0.757287		4.20316	2.47952	1.36231	0.708738
		3.39071	1.79924	2.4494	0.756937	1.42874	0.162728	1.99088	0.456321		3.47312	1.77011	1.4437	0.367853
		Square of the absolute error
		2.34002	1.63585	1.13825	0.544305	0.911631	0.495735	0.494272	0.0544588		1.67359	0.973004	0.634485	0.181902
		3.69778	2.42276	1.42735	0.477919	1.90502	1.02776	0.490783	0.0636316		2.76412	1.61536	0.608455	0.033887
		5.15378	3.06939	1.75873	0.424284	3.28891	1.67782	1.00904	0.0137969		3.84696	2.02985	0.594285	0.000666923
		7.37684	4.24029	2.46119	0.486502	3.94507	1.76726	1.73022	2.77961e-05		3.2099	0.830684	1.13543	0.0096271
		8.15433	3.74583	3.49822	0.594306	3.31979	0.813363	1.98563	0.00584216		4.01072	0.796906	1.75168	0.0118552
		8.62692	3.05974	4.9732	0.824844	2.57478	0.173607	2.51736	0.0549003		6.11798	1.205	2.52558	0.021212
		10.0976	3.13148	5.9267	0.759063	2.8206	0.0736557	2.68118	0.0980611		6.32721	0.725925	3.28556	0.0152046
		11.9114	3.46658	6.78599	0.7315	3.38165	0.062255	4.4372	0.0591878		10.5876	2.17416	3.46192	0.00149719
		11.9207	2.98429	6.98615	0.597679	2.74772	0.00455719	3.92754	0.276172		18.2214	6.54243	2.43921	0.257834
		12.938	3.51943	6.4765	0.447161	2.82684	0.00156837	3.3845	0.573484		17.6665	6.14804	1.8559	0.50231
		11.4969	3.23726	5.99956	0.572954	2.0413	0.0264804	3.96359	0.208229		12.0625	3.13329	2.08426	0.135316
		Error
		1.52971	1.279	1.06689	0.73777	0.954793	0.704084	0.703045	0.233364		1.29367	0.98641	0.796546	0.426499
		1.92296	1.55652	1.19472	0.691317	1.38022	1.01378	0.700559	-0.252253		1.66256	1.27097	0.780035	0.184084
		2.27019	1.75197	1.32617	0.651371	1.81353	1.29531	1.00451	-0.11746		1.96137	1.42473	0.770899	-0.0258249
		2.71603	2.0592	1.56882	0.697497	1.98622	1.32938	1.31538	-0.0052722		1.79162	0.911418	1.06557	0.0981178
		2.85558	1.93542	1.87035	0.770912	1.82203	0.901866	1.40912	-0.0764341		2.00268	0.892696	1.32351	0.108882
		2.93716	1.74921	2.23007	0.908209	1.60461	0.416661	1.58662	-0.234308		2.47345	1.09772	1.58921	0.145644
		3.17767	1.7696	2.43448	0.871242	1.67946	0.271396	1.63743	-0.313147		2.5154	0.852012	1.81261	0.123307
		3.45129	1.86188	2.60499	0.855278	1.83893	0.249509	2.10647	-0.243285		3.25386	1.4745	1.86062	-0.0386935
		3.45264	1.72751	2.64313	0.773097	1.65762	-0.0675069	1.9818	-0.52552		4.26866	2.55782	1.5618	-0.507774
		3.59694	1.87601	2.5449	0.668701	1.68132	-0.0396026	1.8397	-0.757287		4.20316	2.47952	1.36231	-0.708738
		3.39071	1.79924	2.4494	0.756937	1.42874	-0.162728	1.99088	-0.456321		3.47312	1.77011	1.4437	-0.367853

## Sheet: Pd_TZVP
Error analysis		all values in kcal/mol
	Uncorrected				Corrected					Reference
	DLPNO-CCSD(T0) NormalPNO	DLPNO-CCSD(T1) NormalPNO	DLPNO-CCSD(T0) TightPNO	DLPNO-CCSD(T1) TightPNO	DLPNO-CCSD(T0)+dMP2 NormalPNO	DLPNO-CCSD(T1)+dMP2 NormalPNO	DLPNO-CCSD(T0)+dMP2 TightPNO	DLPNO-CCSD(T1)+dMP2 TightPNO		Bistoni(5/6)	Bistoni(5/6) T1	Bistoni(6/7)	Bistoni(6/7) T1
ME	3.39169	2.05138	2.57622	1.09928	1.7263	0.38599	1.65626	0.179314		2.86665	1.32826	2.68423	0.35402
MAE	3.39169	2.05138	2.57622	1.09928	1.7263	0.539628	1.65626	0.299389		2.86665	1.32826	1.97038	0.412146
RMSE	3.50179	2.06802	2.6722	1.10223	1.76294	0.609447	1.69632	0.370713		3.0031	1.35304	2.02779	0.487613
MPE	4.38193	2.34613	3.36458	1.23082	2.28289	0.968501	2.18176	0.679631		3.93694	1.66372	6.70943	0.788298
MNE	1.78165	1.42061	1.30986	0.888472	0.961638	-0.411773	1.01744	-0.180645		1.36929	0.850168	1.06652	0.000477555
ES	2.60028	0.925518	2.05472	0.342345	1.32125	1.38027	1.16431	0.860276		2.56765	0.813549	5.64291	0.78782
		Uncorrected				Corrected					Reference Bistoni et al.
Metal-CO disitance	Reference	DLPNO-CCSD(T0) NormalPNO	DLPNO-CCSD(T1) NormalPNO	DLPNO-CCSD(T0) TightPNO	DLPNO-CCSD(T1) TightPNO	DLPNO-CCSD(T0)+dMP2 NormalPNO	DLPNO-CCSD(T1)+dMP2 NormalPNO	DLPNO-CCSD(T0)+dMP2 TightPNO	DLPNO-CCSD(T1)+dMP2 TightPNO		extr.(5/6)	extr.(5/6) T1	extr.(6/7)	extr.(6/7) T1	TcutPNO 10^(-6) T0	TcutPNO 10^(-5) T0	TcutPNO 10^(-6) T1	TcutPNO 10^(-5) T1
2.6	-12.0566	-10.2749	-10.636	-10.7467	-11.1681	-11.0949	-11.456	-11.0391	-11.4605		-10.6873	-11.2064	-10.9901	-11.4187	-10.2601	-9.40557	-10.667	-9.58818
2.5	-15.633	-13.4544	-13.9313	-14.0306	-14.5918	-14.4165	-14.8935	-14.3921	-14.9533		-13.957	-14.647	-14.278	-14.8447	-13.5356	-12.693	-14.0861	-12.9641
2.4	-19.9919	-17.429	-18.0571	-18.1024	-18.8595	-18.5121	-19.1402	-18.6464	-19.4035		-17.9714	-18.8393	-18.4503	-19.2364	-17.4066	-16.277	-18.1058	-16.6386
2.3	-25.1257	-22.1612	-23.015	-22.9923	-24.0047	-23.3034	-24.1572	-23.729	-24.7414		-22.9089	-23.9843	-23.4512	-24.5332	-22.0745	-20.4058	-22.9478	-20.8748
2.2	-30.893	-27.6551	-28.7715	-28.3875	-29.6622	-29.058	-30.1744	-29.3105	-30.5852		-28.3257	-29.6532	-28.9175	-30.2846	-27.3275	-25.3311	-28.4175	-25.946
2.1	-36.9584	-33.339	-34.73	-34.2545	-35.8379	-34.9803	-36.3713	-35.2983	-36.8816		-33.9256	-35.511	-34.953	-36.663	-32.8577	-30.7218	-34.1875	-31.5406
2	-42.6798	-38.6758	-40.3337	-39.6984	-41.5527	-40.3969	-42.0548	-40.989	-42.8433		-39.2906	-41.1649	-40.4356	-42.4216	-38.2239	-36.0906	-39.815	-37.1151
1.9	-46.9929	-42.9991	-44.9468	-43.8175	-45.9148	-45.0457	-46.9935	-45.0763	-47.1736		-43.2177	-45.3292	-44.6973	-46.94	-42.0578	-39.7381	-43.8643	-40.9344
1.8	-48.2596	-43.989	-46.1126	-44.9247	-47.1796	-46.3528	-48.4763	-46.1601	-48.415		-44.3227	-46.621	-45.8514	-48.2378	-43.0713	-40.5685	-45.0633	-41.9479
1.7	-44.0304	-39.6485	-41.7427	-40.6658	-42.8855	-42.1523	-44.2464	-41.8487	-44.0683		-40.2903	-42.5775	-41.4402	-43.7432	-39.1172	-36.771	-41.17	-38.3551
1.6	-30.6277	-26.3144	-28.4071	-27.29	-29.5001	-28.9467	-31.0395	-28.5407	-30.7508		-26.8187	-29.1042	-28.1101	-30.3923	-25.6499	-23.3121	-27.7158	-24.939
		Absolute error
		1.78165	1.42061	1.30986	0.888472	0.961638	0.600602	1.01744	0.596058		1.36929	0.850168	1.06652	0.637919
		2.17857	1.70162	1.60238	1.04116	1.21644	0.739479	1.24085	0.679631		1.67596	0.985911	1.35491	0.788298
		2.5629	1.93478	1.88948	1.13233	1.47973	0.851619	1.34547	0.588321		2.02048	1.15251	1.54158	0.755455
		2.96447	2.11065	2.13336	1.12098	1.82232	0.968501	1.39668	0.384302		2.21679	1.14143	1.67445	0.592499
		3.23792	2.12154	2.50551	1.23082	1.83504	0.718661	1.58253	0.307839		2.56735	1.23978	1.9755	0.608454
		3.61931	2.22836	2.70381	1.12051	1.97802	0.587064	1.66002	0.0767134		3.03274	1.44734	2.00538	0.295353
		4.00405	2.34613	2.98144	1.1271	2.28289	0.624972	1.69086	0.16348		3.3892	1.5149	2.24422	0.258237
		3.99387	2.0461	3.17545	1.07819	1.94724	0.000526578	1.91661	0.180645		3.77526	1.66372	2.29561	0.0529609
		4.27064	2.14709	3.33492	1.08002	1.90687	0.216681	2.0996	0.155304		3.93694	1.63865	2.40821	0.021853
		4.38193	2.28776	3.36458	1.14495	1.87815	0.216024	2.18176	0.0378763		3.74015	1.45295	2.59026	0.28722
		4.31329	2.22057	3.33766	1.12754	1.68094	0.411773	2.08702	0.123108		3.80896	1.52349	2.51758	0.23536
		Square of the absolute error
		3.17427	2.01814	1.71573	0.789382	0.924748	0.360723	1.03519	0.355285		1.87496	0.722786	1.13747	0.40694
		4.74618	2.8955	2.56761	1.08401	1.47972	0.54683	1.53971	0.461898		2.80885	0.97202	1.83578	0.621413
		6.56844	3.74338	3.57014	1.28217	2.18962	0.725254	1.81029	0.346121		4.08233	1.32829	2.37648	0.570713
		8.78809	4.45484	4.55122	1.25659	3.32086	0.937994	1.95072	0.147688		4.91416	1.30287	2.8038	0.351055
		10.4841	4.50093	6.27758	1.51491	3.36738	0.516473	2.50441	0.0947649		6.59129	1.53706	3.90259	0.370217
		13.0994	4.96557	7.31059	1.25553	3.91257	0.344644	2.75566	0.00588494		9.19751	2.09479	4.02154	0.0872336
		16.0324	5.50433	8.88898	1.27036	5.21159	0.39059	2.859	0.0267257		11.4867	2.29493	5.03653	0.0666863
		15.951	4.18652	10.0835	1.1625	3.79176	2.77285e-07	3.67341	0.0326325		14.2526	2.76795	5.26982	0.00280486
		18.2383	4.61	11.1217	1.16644	3.63614	0.0469507	4.40831	0.0241194		15.4995	2.68518	5.79949	0.000477555
		19.2013	5.23383	11.3204	1.31091	3.52745	0.0466665	4.76006	0.00143461		13.9887	2.11106	6.70943	0.0824952
		18.6045	4.93095	11.14	1.27134	2.82557	0.169557	4.35564	0.0151556		14.5081	2.32103	6.33823	0.0553943
		Error
		1.78165	1.42061	1.30986	0.888472	0.961638	0.600602	1.01744	0.596058		1.36929	0.850168	1.06652	0.637919
		2.17857	1.70162	1.60238	1.04116	1.21644	0.739479	1.24085	0.679631		1.67596	0.985911	1.35491	0.788298
		2.5629	1.93478	1.88948	1.13233	1.47973	0.851619	1.34547	0.588321		2.02048	1.15251	1.54158	0.755455
		2.96447	2.11065	2.13336	1.12098	1.82232	0.968501	1.39668	0.384302		2.21679	1.14143	1.67445	0.592499
		3.23792	2.12154	2.50551	1.23082	1.83504	0.718661	1.58253	0.307839		2.56735	1.23978	1.9755	0.608454
		3.61931	2.22836	2.70381	1.12051	1.97802	0.587064	1.66002	0.0767134		3.03274	1.44734	2.00538	0.295353
		4.00405	2.34613	2.98144	1.1271	2.28289	0.624972	1.69086	-0.16348		3.3892	1.5149	2.24422	0.258237
		3.99387	2.0461	3.17545	1.07819	1.94724	-0.000526578	1.91661	-0.180645		3.77526	1.66372	2.29561	0.0529609
		4.27064	2.14709	3.33492	1.08002	1.90687	-0.216681	2.0996	-0.155304		3.93694	1.63865	2.40821	0.021853
		4.38193	2.28776	3.36458	1.14495	1.87815	-0.216024	2.18176	-0.0378763		3.74015	1.45295	2.59026	0.28722
		4.31329	2.22057	3.33766	1.12754	1.68094	-0.411773	2.08702	-0.123108		3.80896	1.52349	2.51758	0.23536

## Sheet: Pd_TZVPP
Error analysis		all values in kcal/mol
	Uncorrected				Corrected					Reference
	DLPNO-CCSD(T0) NormalPNO	DLPNO-CCSD(T1) NormalPNO	DLPNO-CCSD(T0) TightPNO	DLPNO-CCSD(T1) TightPNO	DLPNO-CCSD(T0)+dMP2 NormalPNO	DLPNO-CCSD(T1)+dMP2 NormalPNO	DLPNO-CCSD(T0)+dMP2 TightPNO	DLPNO-CCSD(T1)+dMP2 TightPNO		Bistoni(5/6)	Bistoni(5/6) T1	Bistoni(6/7)	Bistoni(6/7) T1
ME	2.9804	1.59188	2.58339	1.10529	1.5863	0.197782	1.59695	0.118853		2.41142	0.830148	3.13183	0.536174
MAE	2.9804	1.59188	2.58339	1.10529	1.5863	0.373883	1.59695	0.228503		2.41142	0.830148	2.16332	0.610665
RMSE	3.10163	1.61023	2.7017	1.11592	1.63521	0.424927	1.65021	0.270354		2.5296	0.869837	2.25141	0.622247
MPE	4.05556	1.938	3.53268	1.33369	1.93095	0.692016	2.13142	0.456341		3.42441	1.35799	9.18666	0.764767
MNE	1.44202	1.03981	1.24871	0.787915	0.713697	-0.446405	0.831411	-0.224369		1.07	0.41161	1.12272	0.146854
ES	2.61354	0.89819	2.28397	0.545773	1.21725	1.13842	1.30001	0.68071		2.35441	0.946378	8.06394	0.617914
		Uncorrected				Corrected					Reference Bistoni et al.
Metal-CO disitance	Reference	DLPNO-CCSD(T0) NormalPNO	DLPNO-CCSD(T1) NormalPNO	DLPNO-CCSD(T0) TightPNO	DLPNO-CCSD(T1) TightPNO	DLPNO-CCSD(T0)+dMP2 NormalPNO	DLPNO-CCSD(T1)+dMP2 NormalPNO	DLPNO-CCSD(T0)+dMP2 TightPNO	DLPNO-CCSD(T1)+dMP2 TightPNO		extr.(5/6)	extr.(5/6) T1	extr.(6/7)	extr.(6/7) T1	TcutPNO 10^(-6) T0	TcutPNO 10^(-5) T0	TcutPNO 10^(-6) T1	TcutPNO 10^(-5) T1
2.6	-11.2997	-9.85771	-10.2599	-10.051	-10.5118	-10.586	-10.9882	-10.4683	-10.9291		-10.2297	-10.7307	-10.177	-10.6688	-9.79905	-8.93771	-10.1978	-9.13183
2.5	-14.582	-12.7867	-13.3078	-13.069	-13.6753	-13.6461	-14.1673	-13.5193	-14.1256		-13.141	-13.7774	-13.2471	-13.8988	-12.7126	-11.8559	-13.2283	-12.1301
2.4	-18.5864	-16.2728	-16.9367	-16.8153	-17.6043	-17.2305	-17.8944	-17.3732	-18.1623		-16.9468	-17.7828	-17.0312	-17.8723	-16.3834	-15.2567	-17.0683	-15.6394
2.3	-23.3071	-20.9133	-21.8655	-21.234	-22.2482	-21.7122	-22.6644	-21.9727	-22.9869		-21.2764	-22.3323	-21.5651	-22.6519	-20.5718	-19.1627	-21.4408	-19.6577
2.2	-28.6117	-25.8468	-27.0335	-26.1973	-27.4718	-26.8821	-28.0688	-27.0677	-28.3423		-26.3677	-27.7175	-26.573	-27.9313	-25.4458	-23.6019	-26.5528	-24.2235
2.1	-34.1647	-30.9735	-32.4279	-31.4442	-33.0226	-32.2578	-33.7122	-32.5201	-34.0986		-31.7283	-33.38	-31.8882	-33.579	-30.5563	-28.2121	-31.91	-28.97
2	-39.3245	-35.968	-37.7134	-36.2786	-38.1174	-37.4913	-39.2367	-37.4821	-39.3209		-36.0319	-37.9665	-36.8849	-38.8341	-35.0661	-33.1345	-36.6841	-34.1194
1.9	-43.0221	-39.3368	-41.3012	-39.7949	-41.8675	-41.0982	-43.0626	-41.0723	-43.1449		-39.7482	-41.993	-40.4295	-42.5972	-38.5258	-36.0809	-40.4083	-37.2389
1.8	-43.5889	-39.6907	-41.839	-40.187	-42.4256	-41.658	-43.8063	-41.4575	-43.6961		-40.1645	-42.5736	-40.8721	-43.2057	-38.8168	-36.1214	-40.8655	-37.4492
1.7	-38.5383	-34.4827	-36.6003	-35.0056	-37.2046	-36.685	-38.8026	-36.488	-38.687		-35.6535	-38.0515	-35.5074	-37.7735	-34.0022	-30.6996	-36.0668	-32.0972
1.6	-24.1939	-20.3059	-22.4233	-20.725	-22.9118	-22.5229	-24.6403	-22.2315	-24.4183		-21.4057	-23.7823	-21.2473	-23.4894	-19.6806	-16.2304	-21.7567	-17.7054
		Absolute error
		1.44202	1.03981	1.24871	0.787915	0.713697	0.311486	0.831411	0.370618		1.07	0.569007	1.12272	0.630886
		1.79531	1.27418	1.51302	0.906717	0.935859	0.414735	1.06265	0.456341		1.44098	0.804556	1.33485	0.683239
		2.3136	1.64968	1.77108	0.982056	1.35593	0.692016	1.21314	0.424116		1.63956	0.803585	1.55515	0.714052
		2.39381	1.44156	2.0731	1.05887	1.59493	0.64268	1.33443	0.320205		2.03071	0.974774	1.742	0.65516
		2.76485	1.57815	2.41441	1.13987	1.72959	0.542891	1.54394	0.269402		2.24396	0.894192	2.03867	0.680377
		3.19121	1.7368	2.72052	1.1421	1.90695	0.452549	1.6446	0.0661776		2.43641	0.784789	2.27653	0.585754
		3.35655	1.6111	3.04588	1.20708	1.83325	0.0878027	1.84239	0.00359477		3.29264	1.35799	2.43959	0.490444
		3.68528	1.72086	3.22715	1.15451	1.92388	0.040537	1.94976	0.122881		3.27382	1.02903	2.59259	0.42489
		3.89819	1.7499	3.40189	1.16329	1.93095	0.217338	2.13142	0.107172		3.42441	1.01533	2.71677	0.383215
		4.05556	1.938	3.53268	1.33369	1.85328	0.264275	2.05034	0.148652		2.88485	0.486756	3.03095	0.764767
		3.88799	1.7706	3.46888	1.28211	1.67099	0.446405	1.96241	0.224369		2.78827	0.41161	2.94665	0.704529
		Square of the absolute error
		2.07943	1.08121	1.55927	0.62081	0.509363	0.0970237	0.691244	0.137358		1.1449	0.323769	1.26051	0.398017
		3.22312	1.62354	2.28923	0.822137	0.875832	0.172005	1.12921	0.208247		2.07642	0.64731	1.78183	0.466815
		5.35272	2.72144	3.13673	0.964433	1.83855	0.478886	1.47171	0.179874		2.68815	0.645749	2.4185	0.509871
		5.73032	2.07809	4.29772	1.12121	2.54381	0.413038	1.78069	0.102532		4.12379	0.950185	3.03456	0.429234
		7.6444	2.49056	5.82938	1.29931	2.99148	0.29473	2.38375	0.0725773		5.03536	0.79958	4.15618	0.462913
		10.1838	3.01648	7.4012	1.30438	3.63647	0.204801	2.7047	0.00437948		5.93608	0.615894	5.18258	0.343108
		11.2664	2.59564	9.27736	1.45705	3.36082	0.00770932	3.39439	1.29224e-05		10.8415	1.84413	5.95161	0.240535
		13.5813	2.96135	10.4145	1.33289	3.70133	0.00164325	3.80157	0.0150997		10.7179	1.05891	6.72151	0.180531
		15.1959	3.06215	11.5728	1.35325	3.72857	0.0472358	4.54297	0.0114859		11.7266	1.0309	7.38085	0.146854
		16.4476	3.75586	12.4798	1.77872	3.43466	0.0698414	4.20388	0.0220975		8.32236	0.236931	9.18666	0.584869
		15.1165	3.13502	12.0332	1.6438	2.79219	0.199277	3.85105	0.0503413		7.77446	0.169423	8.68276	0.496362
		Error
		1.44202	1.03981	1.24871	0.787915	0.713697	0.311486	0.831411	0.370618		1.07	0.569007	1.12272	0.630886
		1.79531	1.27418	1.51302	0.906717	0.935859	0.414735	1.06265	0.456341		1.44098	0.804556	1.33485	0.683239
		2.3136	1.64968	1.77108	0.982056	1.35593	0.692016	1.21314	0.424116		1.63956	0.803585	1.55515	0.714052
		2.39381	1.44156	2.0731	1.05887	1.59493	0.64268	1.33443	0.320205		2.03071	0.974774	1.742	0.65516
		2.76485	1.57815	2.41441	1.13987	1.72959	0.542891	1.54394	0.269402		2.24396	0.894192	2.03867	0.680377
		3.19121	1.7368	2.72052	1.1421	1.90695	0.452549	1.6446	0.0661776		2.43641	0.784789	2.27653	0.585754
		3.35655	1.6111	3.04588	1.20708	1.83325	0.0878027	1.84239	0.00359477		3.29264	1.35799	2.43959	0.490444
		3.68528	1.72086	3.22715	1.15451	1.92388	-0.040537	1.94976	-0.122881		3.27382	1.02903	2.59259	0.42489
		3.89819	1.7499	3.40189	1.16329	1.93095	-0.217338	2.13142	-0.107172		3.42441	1.01533	2.71677	0.383215
		4.05556	1.938	3.53268	1.33369	1.85328	-0.264275	2.05034	-0.148652		2.88485	0.486756	3.03095	0.764767
		3.88799	1.7706	3.46888	1.28211	1.67099	-0.446405	1.96241	-0.224369		2.78827	0.41161	2.94665	0.704529

## Sheet: Pd_QZVPP
Error analysis		all values in kcal/mol
	Uncorrected				Corrected					Reference
	DLPNO-CCSD(T0) NormalPNO	DLPNO-CCSD(T1) NormalPNO	DLPNO-CCSD(T0) TightPNO	DLPNO-CCSD(T1) TightPNO	DLPNO-CCSD(T0)+dMP2 NormalPNO	DLPNO-CCSD(T1)+dMP2 NormalPNO	DLPNO-CCSD(T0)+dMP2 TightPNO	DLPNO-CCSD(T1)+dMP2 TightPNO		Bistoni(5/6)	Bistoni(5/6) T1	Bistoni(6/7)	Bistoni(6/7) T1
ME	2.85308	1.52866	2.33766	0.913092	1.16152	-0.162894	1.4626	0.0380365		2.71033	1.25536	2.21946	0.152633
MAE	2.85308	1.52866	2.33766	0.913092	1.16152	0.297427	1.4626	0.124597		2.71033	1.25536	1.72031	0.208441
RMSE	2.94803	1.54348	2.43849	0.92648	1.1947	0.362447	1.51997	0.148523		2.81493	1.28295	1.79382	0.245159
MPE	3.60829	1.76786	3.14356	1.1754	1.47954	0.273233	1.96185	0.295559		3.71489	1.67714	5.95982	0.392345
MNE	1.40071	0.983124	1.1651	0.662072	0.556802	-0.66733	0.798582	-0.131296		1.47585	0.942395	0.762527	-0.0703583
ES	2.20758	0.784731	1.97846	0.513331	0.922733	0.940562	1.16327	0.426855		2.23904	0.734749	5.19729	0.462703
		Uncorrected				Corrected					Reference Bistoni et al.
Metal-CO disitance	Reference	DLPNO-CCSD(T0) NormalPNO	DLPNO-CCSD(T1) NormalPNO	DLPNO-CCSD(T0) TightPNO	DLPNO-CCSD(T1) TightPNO	DLPNO-CCSD(T0)+dMP2 NormalPNO	DLPNO-CCSD(T1)+dMP2 NormalPNO	DLPNO-CCSD(T0)+dMP2 TightPNO	DLPNO-CCSD(T1)+dMP2 TightPNO		extr.(5/6)	extr.(5/6) T1	extr.(6/7)	extr.(6/7) T1	TcutPNO 10^(-6) T0	TcutPNO 10^(-5) T0	TcutPNO 10^(-6) T1	TcutPNO 10^(-5) T1
2.6	-11.3977	-9.99698	-10.4146	-10.2326	-10.7356	-10.8409	-11.2585	-10.5991	-11.1021		-9.92184	-10.3996	-10.5245	-11.0893	-9.64886	-9.1029	-10.0284	-9.28596
2.5	-14.6484	-12.8424	-13.3782	-13.2514	-13.9168	-13.852	-14.3878	-13.7324	-14.3978		-12.9501	-13.5584	-13.5933	-14.3472	-12.5677	-11.803	-13.0562	-12.0518
2.4	-18.5926	-16.4041	-17.1029	-17.0045	-17.8553	-17.6205	-18.3193	-17.5958	-18.4466		-16.7406	-17.5496	-17.4249	-18.3744	-16.1637	-15.0101	-16.8169	-15.3517
2.3	-23.219	-20.7373	-21.6899	-21.2956	-22.3529	-22.1995	-23.1521	-22.0629	-23.1202		-20.9745	-21.9953	-21.771	-22.9395	-20.3449	-19.0858	-21.1797	-19.5486
2.2	-28.3962	-25.5942	-26.761	-26.2088	-27.513	-27.2503	-28.4171	-26.9882	-28.2925		-25.7556	-27.0465	-26.7936	-28.2238	-25.039	-23.6059	-26.0915	-24.1816
2.1	-33.7896	-30.6078	-32.0217	-31.3132	-32.8707	-32.4469	-33.8608	-32.2558	-33.8133		-30.8578	-32.4439	-31.9869	-33.678	-29.9658	-28.1818	-31.2561	-28.8806
2	-38.7929	-35.4293	-37.0973	-36.0503	-37.8384	-37.4001	-39.0681	-37.1192	-38.9073		-35.3056	-37.1158	-36.8383	-38.7719	-34.4742	-32.8115	-35.9714	-33.6827
1.9	-42.3568	-38.8201	-40.7053	-39.4055	-41.3798	-40.9612	-42.8464	-40.4277	-42.402		-38.6597	-40.6856	-40.2737	-42.3914	-37.6691	-35.6877	-39.3564	-36.698
1.8	-42.8526	-39.2795	-41.2927	-39.7862	-41.8775	-41.5068	-43.52	-40.8908	-42.9821		-39.1377	-41.3324	-40.7026	-42.923	-37.9535	-35.5851	-39.7866	-36.695
1.7	-37.8218	-34.2135	-36.1476	-34.6782	-36.6589	-36.3422	-38.2764	-35.9724	-37.9531		-34.7452	-36.8741	-35.3805	-37.4385	-33.2737	-30.3306	-35.0996	-31.5506
1.6	-23.6301	-20.1886	-22.0712	-20.557	-22.4547	-22.3004	-24.183	-21.7646	-23.6622		-20.6354	-22.6877	-21.285	-23.2377	-19.1011	-16.0326	-20.8886	-17.2903
		Absolute error
		1.40071	0.983124	1.1651	0.662072	0.556802	0.139214	0.798582	0.295559		1.47585	0.998138	0.873228	0.30844
		1.80602	1.27021	1.39695	0.73154	0.796398	0.260589	0.916011	0.250604		1.69831	1.09001	1.05509	0.301215
		2.18848	1.4897	1.58807	0.737295	0.972013	0.273233	0.996713	0.145933		1.85199	1.04299	1.1677	0.218136
		2.48162	1.52905	1.92333	0.86605	1.01947	0.0668984	1.15603	0.0987472		2.24447	1.22372	1.44798	0.279437
		2.80197	1.63519	2.18741	0.883125	1.14583	0.0209456	1.40793	0.10364		2.64059	1.34968	1.60254	0.172365
		3.18177	1.76786	2.47639	0.918896	1.34268	0.0712352	1.53379	0.0237083		2.93182	1.34573	1.80269	0.111597
		3.36365	1.69566	2.74263	0.954538	1.39283	0.275154	1.67376	0.114337		3.48734	1.67714	1.95459	0.0210608
		3.53675	1.65151	2.95133	0.977066	1.39568	0.489562	1.92908	0.0451761		3.69709	1.67122	2.08311	0.0346119
		3.5731	1.55998	3.06643	0.97512	1.34579	0.66733	1.96185	0.12946		3.71489	1.52028	2.15009	0.0703583
		3.60829	1.67414	3.14356	1.16291	1.47954	0.454609	1.84935	0.131296		3.07662	0.947675	2.44127	0.383284
		3.44152	1.55888	3.07304	1.1754	1.32971	0.552932	1.86553	0.032103		2.9947	0.942395	2.34507	0.392345
		Square of the absolute error
		1.96199	0.966533	1.35745	0.438339	0.310028	0.0193805	0.637734	0.0873551		2.17813	0.996279	0.762527	0.095135
		3.26169	1.61343	1.95146	0.535151	0.634249	0.0679065	0.839076	0.0628023		2.88427	1.18811	1.11322	0.0907308
		4.78946	2.21922	2.52198	0.543604	0.94481	0.074656	0.993436	0.0212964		3.42986	1.08782	1.36353	0.0475834
		6.15846	2.338	3.69922	0.750043	1.03932	0.0044754	1.33641	0.00975101		5.03766	1.4975	2.09665	0.0780853
		7.85102	2.67384	4.78477	0.77991	1.31294	0.00043872	1.98226	0.0107412		6.97274	1.82164	2.56813	0.0297098
		10.1237	3.12531	6.13253	0.844369	1.8028	0.00507445	2.35251	0.000562083		8.59555	1.81098	3.24968	0.0124538
		11.3141	2.87527	7.52204	0.911143	1.93998	0.0757099	2.80147	0.013073		12.1615	2.81281	3.82043	0.000443557
		12.5086	2.72749	8.71032	0.954659	1.94792	0.239671	3.72136	0.00204088		13.6685	2.79297	4.33935	0.00119798
		12.7671	2.43354	9.403	0.95086	1.81116	0.445329	3.84886	0.01676		13.8004	2.31124	4.62288	0.00495029
		13.0197	2.80276	9.88197	1.35236	2.18902	0.206669	3.42011	0.0172387		9.46558	0.898088	5.95982	0.146907
		11.844	2.4301	9.44356	1.38157	1.76812	0.305734	3.48021	0.0010306		8.96822	0.888108	5.49935	0.153934
		Error
		1.40071	0.983124	1.1651	0.662072	0.556802	0.139214	0.798582	0.295559		1.47585	0.998138	0.873228	0.30844
		1.80602	1.27021	1.39695	0.73154	0.796398	0.260589	0.916011	0.250604		1.69831	1.09001	1.05509	0.301215
		2.18848	1.4897	1.58807	0.737295	0.972013	0.273233	0.996713	0.145933		1.85199	1.04299	1.1677	0.218136
		2.48162	1.52905	1.92333	0.86605	1.01947	0.0668984	1.15603	0.0987472		2.24447	1.22372	1.44798	0.279437
		2.80197	1.63519	2.18741	0.883125	1.14583	-0.0209456	1.40793	0.10364		2.64059	1.34968	1.60254	0.172365
		3.18177	1.76786	2.47639	0.918896	1.34268	-0.0712352	1.53379	-0.0237083		2.93182	1.34573	1.80269	0.111597
		3.36365	1.69566	2.74263	0.954538	1.39283	-0.275154	1.67376	-0.114337		3.48734	1.67714	1.95459	0.0210608
		3.53675	1.65151	2.95133	0.977066	1.39568	-0.489562	1.92908	-0.0451761		3.69709	1.67122	2.08311	-0.0346119
		3.5731	1.55998	3.06643	0.97512	1.34579	-0.66733	1.96185	-0.12946		3.71489	1.52028	2.15009	-0.0703583
		3.60829	1.67414	3.14356	1.16291	1.47954	-0.454609	1.84935	-0.131296		3.07662	0.947675	2.44127	0.383284
		3.44152	1.55888	3.07304	1.1754	1.32971	-0.552932	1.86553	-0.032103		2.9947	0.942395	2.34507	0.392345
