# Supplementary material for: MP2-Based Correction Scheme to Approach the Limit of a Complete Pair Natural Orbitals Space in DLPNO-CCSD(T) Calculations
Source: J Chem Theory Comput. 2023 Jun 20;19(13):4023–32. doi: 10.1021/acs.jctc.3c00444 (PMC10339718; doi:10.1021/acs.jctc.3c00444)
Supplement: Supplementary file 1 — ct3c00444_si_001.zip [file ct3c00444_si_001.zip › M-CO_data/cationic/SI_Pd+-CO.xlsx]

## Sheet: Pd+_SVP
Error analysis		all values in kcal/mol
	Uncorrected				Corrected					Reference
	DLPNO-CCSD(T0) NormalPNO	DLPNO-CCSD(T1) NormalPNO	DLPNO-CCSD(T0) TightPNO	DLPNO-CCSD(T1) TightPNO	DLPNO-CCSD(T0)+dMP2 NormalPNO	DLPNO-CCSD(T1)+dMP2 NormalPNO	DLPNO-CCSD(T0)+dMP2 TightPNO	DLPNO-CCSD(T1)+dMP2 TightPNO		Bistoni(5/6)	Bistoni(5/6) T1	Bistoni(6/7)	Bistoni(6/7) T1
ME	1.63134	1.1202	1.08753	0.507598	0.649418	0.13828	0.302087	-0.277842		1.38329	0.818976	0.698842	0.0748479
MAE	1.63134	1.1202	1.08753	0.507598	0.649418	0.297789	0.307386	0.292783		1.38329	0.818976	0.719014	0.116457
RMSE	1.76859	1.17071	1.22484	0.532667	0.697614	0.366698	0.368667	0.376345		1.53057	0.882551	0.81148	0.132393
MPE	2.71586	1.66387	2.12128	0.753431	1.15478	0.532356	0.674512	0.042158		2.64709	1.22625	2.02688	0.230889
MNE	0.705825	0.58268	0.411417	0.266679	0.27064	-0.747989	-0.0291482	-0.781345		0.453236	0.308487	0.0978193	-0.142438
ES	2.01004	1.08119	1.70986	0.486751	0.884138	1.28035	0.70366	0.823503		2.19386	0.917767	1.92906	0.373327
		Uncorrected				Corrected					Reference Bistoni et al.
Metal-CO disitance	Reference	DLPNO-CCSD(T0) NormalPNO	DLPNO-CCSD(T1) NormalPNO	DLPNO-CCSD(T0) TightPNO	DLPNO-CCSD(T1) TightPNO	DLPNO-CCSD(T0)+dMP2 NormalPNO	DLPNO-CCSD(T1)+dMP2 NormalPNO	DLPNO-CCSD(T0)+dMP2 TightPNO	DLPNO-CCSD(T1)+dMP2 TightPNO		extr.(5/6)	extr.(5/6) T1	extr.(6/7)	extr.(6/7) T1	TcutPNO 10^(-6) T0	TcutPNO 10^(-5) T0	TcutPNO 10^(-6) T1	TcutPNO 10^(-5) T1
2.6	-22.0548	-21.349	-21.4722	-21.6434	-21.7882	-21.6437	-21.7668	-21.8701	-22.0148		-21.6016	-21.7464	-21.7421	-21.8949	-21.4461	-21.1351	-21.5747	-21.2313
2.5	-24.4915	-23.6664	-23.8129	-23.9657	-24.138	-24.2209	-24.3673	-24.5206	-24.693		-23.9152	-24.0867	-24.0775	-24.2606	-23.7419	-23.3955	-23.8929	-23.5052
2.4	-26.9129	-25.9279	-26.1031	-26.3565	-26.5776	-26.4502	-26.6254	-26.6926	-26.9137		-26.1956	-26.4075	-26.5459	-26.7871	-25.9775	-25.5414	-26.1588	-25.6612
2.3	-29.19	-28.0897	-28.3033	-28.4908	-28.7625	-28.6142	-28.8277	-28.8762	-29.1479		-28.3112	-28.5622	-28.6729	-28.9715	-28.1266	-27.7575	-28.3445	-27.909
2.2	-31.1307	-29.9003	-30.1709	-30.3857	-30.7313	-30.6801	-30.9507	-31.0683	-31.4139		-29.9137	-30.2344	-30.6764	-31.0563	-29.8044	-29.5857	-30.0812	-29.7749
2.1	-32.436	-30.842	-31.1748	-31.5309	-31.9635	-31.5709	-31.9036	-32.1796	-32.6123		-30.9792	-31.377	-31.8872	-32.3644	-30.8182	-30.4962	-31.1618	-30.7314
2	-32.6157	-30.7415	-31.1965	-31.5374	-32.0874	-31.6394	-32.0944	-32.4589	-33.0088		-31.0191	-31.5251	-31.9771	-32.5824	-30.658	-29.9359	-31.0973	-30.2418
1.9	-30.8625	-28.8565	-29.5008	-29.5103	-30.2108	-30.3038	-30.9481	-30.3761	-31.0767		-29.0455	-29.7221	-30.0436	-30.8061	-28.4437	-27.24	-29.0204	-27.6169
1.8	-25.8389	-23.5178	-24.341	-24.1717	-25.0855	-25.0595	-25.8826	-25.464	-26.3778		-23.7544	-24.6399	-24.7823	-25.7778	-22.9506	-21.3428	-23.7008	-21.8227
1.7	-15.3525	-12.6367	-13.6887	-13.4516	-14.6225	-14.1978	-15.2498	-14.7306	-15.9015		-13.5809	-14.8017	-13.995	-15.2458	-12.3648	-9.9328	-13.3758	-10.5242
1.6	4.12291	6.70999	5.32368	6.24419	4.78833	4.76123	3.37492	4.79742	3.34156		6.77	5.34916	5.54659	3.98047	7.63938	9.37814	6.40405	8.51383
		Absolute error
		0.705825	0.58268	0.411417	0.266679	0.411149	0.288004	0.184754	0.0400167		0.453236	0.308487	0.312761	0.159932
		0.825062	0.678612	0.525836	0.353467	0.27064	0.12419	0.0291482	0.201517		0.576333	0.404772	0.413972	0.230889
		0.984964	0.809803	0.556396	0.335242	0.46264	0.287479	0.220292	0.000862756		0.717229	0.505323	0.366934	0.125811
		1.10032	0.886756	0.699174	0.427522	0.575852	0.36229	0.31381	0.042158		0.878845	0.62781	0.517065	0.218505
		1.23039	0.959741	0.744918	0.39937	0.450577	0.179925	0.0623354	0.283212		1.21695	0.896244	0.454234	0.0743511
		1.59392	1.26118	0.905076	0.472411	0.8651	0.532356	0.25633	0.176335		1.45675	1.05899	0.548731	0.0715346
		1.87421	1.41918	1.07832	0.528368	0.976371	0.52135	0.156853	0.393104		1.59662	1.09065	0.63864	0.0333512
		2.00598	1.36166	1.3522	0.651638	0.558716	0.0856092	0.486377	0.214183		1.817	1.14033	0.818894	0.0564157
		2.32107	1.49791	1.66722	0.753431	0.779454	0.0437052	0.374892	0.538898		2.08449	1.19901	1.05665	0.0611044
		2.71586	1.66387	1.90096	0.730027	1.15478	0.102785	0.621946	0.548985		1.77169	0.550855	1.35758	0.106693
		2.58708	1.20077	2.12128	0.665422	0.638318	0.747989	0.674512	0.781345		2.64709	1.22625	1.42368	0.142438
		Square of the absolute error
		0.498189	0.339516	0.169264	0.0711178	0.169044	0.0829463	0.0341342	0.00160134		0.205423	0.0951643	0.0978193	0.0255783
		0.680727	0.460514	0.276503	0.124939	0.073246	0.0154231	0.000849618	0.0406091		0.33216	0.16384	0.171373	0.0533098
		0.970153	0.655781	0.309577	0.112387	0.214036	0.0826443	0.0485285	7.44348e-07		0.514417	0.255351	0.13464	0.0158284
		1.2107	0.786337	0.488844	0.182775	0.331605	0.131254	0.0984765	0.0017773		0.772368	0.394145	0.267356	0.0477444
		1.51387	0.921104	0.554902	0.159496	0.20302	0.0323728	0.00388571	0.0802092		1.48096	0.803253	0.206328	0.00552809
		2.54059	1.59057	0.819163	0.223173	0.748399	0.283403	0.0657049	0.0310941		2.12212	1.12147	0.301106	0.00511719
		3.51265	2.01409	1.16278	0.279173	0.9533	0.271806	0.0246029	0.15453		2.54921	1.18951	0.407861	0.0011123
		4.02396	1.85411	1.82844	0.424632	0.312164	0.00732894	0.236563	0.0458744		3.30147	1.30036	0.670587	0.00318273
		5.38737	2.24374	2.77962	0.567658	0.607549	0.00191014	0.140544	0.290411		4.34508	1.43763	1.11651	0.00373375
		7.37591	2.76846	3.61364	0.532939	1.33351	0.0105647	0.386816	0.301384		3.13887	0.303441	1.84304	0.0113834
		6.69298	1.44186	4.49983	0.442787	0.407449	0.559487	0.454966	0.6105		7.00709	1.5037	2.02688	0.0202886
		Error
		0.705825	0.58268	0.411417	0.266679	0.411149	0.288004	0.184754	0.0400167		0.453236	0.308487	0.312761	0.159932
		0.825062	0.678612	0.525836	0.353467	0.27064	0.12419	-0.0291482	-0.201517		0.576333	0.404772	0.413972	0.230889
		0.984964	0.809803	0.556396	0.335242	0.46264	0.287479	0.220292	-0.000862756		0.717229	0.505323	0.366934	0.125811
		1.10032	0.886756	0.699174	0.427522	0.575852	0.36229	0.31381	0.042158		0.878845	0.62781	0.517065	0.218505
		1.23039	0.959741	0.744918	0.39937	0.450577	0.179925	0.0623354	-0.283212		1.21695	0.896244	0.454234	0.0743511
		1.59392	1.26118	0.905076	0.472411	0.8651	0.532356	0.25633	-0.176335		1.45675	1.05899	0.548731	0.0715346
		1.87421	1.41918	1.07832	0.528368	0.976371	0.52135	0.156853	-0.393104		1.59662	1.09065	0.63864	0.0333512
		2.00598	1.36166	1.3522	0.651638	0.558716	-0.0856092	0.486377	-0.214183		1.817	1.14033	0.818894	0.0564157
		2.32107	1.49791	1.66722	0.753431	0.779454	-0.0437052	0.374892	-0.538898		2.08449	1.19901	1.05665	0.0611044
		2.71586	1.66387	1.90096	0.730027	1.15478	0.102785	0.621946	-0.548985		1.77169	0.550855	1.35758	0.106693
		2.58708	1.20077	2.12128	0.665422	0.638318	-0.747989	0.674512	-0.781345		2.64709	1.22625	1.42368	-0.142438

## Sheet: Pd+_TZVP
Error analysis		all values in kcal/mol
	Uncorrected				Corrected					Reference
	DLPNO-CCSD(T0) NormalPNO	DLPNO-CCSD(T1) NormalPNO	DLPNO-CCSD(T0) TightPNO	DLPNO-CCSD(T1) TightPNO	DLPNO-CCSD(T0)+dMP2 NormalPNO	DLPNO-CCSD(T1)+dMP2 NormalPNO	DLPNO-CCSD(T0)+dMP2 TightPNO	DLPNO-CCSD(T1)+dMP2 TightPNO		Bistoni(5/6)	Bistoni(5/6) T1	Bistoni(6/7)	Bistoni(6/7) T1
ME	1.7515	1.16131	1.28814	0.640406	0.430017	-0.160168	0.448571	-0.199168		0.848912	0.141419	1.06252	0.21717
MAE	1.7515	1.16131	1.28814	0.640406	0.430017	0.17086	0.448571	0.199168		0.848912	0.145245	0.963524	0.271056
RMSE	2.00064	1.28934	1.50067	0.718662	0.505478	0.346405	0.554593	0.272944		1.03835	0.195381	1.12273	0.330754
MPE	3.27327	1.93884	2.62499	1.04879	0.970831	0.0372102	0.983687	-0.0213983		2.17131	0.442812	3.62908	0.673549
MNE	0.484297	0.332656	0.35262	0.190953	0.106025	-0.921526	0.0443893	-0.652564		0.261462	-0.021041	0.0437469	0.0011269
ES	2.78897	1.60618	2.27237	0.857841	0.864806	0.958736	0.939298	0.631165		1.90985	0.463853	3.58534	0.672422
		Uncorrected				Corrected					Reference Bistoni et al.
Metal-CO disitance	Reference	DLPNO-CCSD(T0) NormalPNO	DLPNO-CCSD(T1) NormalPNO	DLPNO-CCSD(T0) TightPNO	DLPNO-CCSD(T1) TightPNO	DLPNO-CCSD(T0)+dMP2 NormalPNO	DLPNO-CCSD(T1)+dMP2 NormalPNO	DLPNO-CCSD(T0)+dMP2 TightPNO	DLPNO-CCSD(T1)+dMP2 TightPNO		extr.(5/6)	extr.(5/6) T1	extr.(6/7)	extr.(6/7) T1	TcutPNO 10^(-6) T0	TcutPNO 10^(-5) T0	TcutPNO 10^(-6) T1	TcutPNO 10^(-5) T1
2.6	-20.3188	-19.8346	-19.9862	-19.9662	-20.1279	-20.1456	-20.2973	-20.216	-20.3777		-19.9829	-20.154	-20.1097	-20.2853	-19.6793	-19.0721	-19.8131	-19.1314
2.5	-23.0368	-22.4223	-22.598	-22.632	-22.8314	-22.9178	-23.0935	-22.9924	-23.1918		-22.7754	-22.9984	-22.7684	-22.9818	-22.3593	-21.5272	-22.5305	-21.5946
2.4	-25.8991	-25.1433	-25.3541	-25.3743	-25.613	-25.7931	-26.0039	-25.8041	-26.0428		-25.6245	-25.898	-25.5136	-25.7677	-25.0957	-24.038	-25.3037	-24.1149
2.3	-28.8006	-27.8427	-28.0945	-28.0918	-28.3845	-28.586	-28.8378	-28.5989	-28.8915		-28.3595	-28.6982	-28.2543	-28.5656	-27.767	-26.582	-28.0223	-26.6705
2.2	-31.5535	-30.2724	-30.5729	-30.7307	-31.098	-31.2541	-31.5547	-31.276	-31.6432		-30.9503	-31.3609	-30.9656	-31.3603	-30.2611	-28.8826	-30.5734	-28.9985
2.1	-33.8477	-32.1843	-32.5761	-32.7265	-33.1917	-33.4618	-33.8536	-33.5121	-33.9773		-33.2102	-33.7333	-32.9558	-33.4529	-32.268	-30.3836	-32.6693	-30.5414
2	-35.1633	-33.201	-33.7796	-33.7292	-34.3579	-34.5962	-35.1748	-34.666	-35.2947		-34.3918	-35.0944	-33.9889	-34.6592	-33.2097	-30.8456	-33.7554	-31.0774
1.9	-34.6322	-32.1716	-32.8858	-32.8028	-33.5834	-33.9266	-34.6409	-33.873	-34.6536		-33.7774	-34.6532	-33.125	-33.9586	-32.1585	-28.9207	-32.8329	-29.1923
1.8	-30.8805	-28.0081	-28.9417	-28.837	-29.8682	-29.9097	-30.8433	-30.0721	-31.1032		-29.6496	-30.7723	-29.3717	-30.4803	-27.7678	-24.0041	-28.6439	-24.3872
1.7	-21.7047	-18.7638	-19.9972	-19.4019	-20.7255	-21.1444	-22.3778	-20.8761	-22.1997		-19.9488	-21.3617	-20.0906	-21.5083	-18.0245	-14.1757	-19.1599	-14.7562
1.6	-3.68209	-0.408821	-1.95859	-1.0571	-2.69335	-3.05385	-4.60362	-2.6984	-4.33465		-1.51078	-3.23928	-1.77708	-3.51763	0.38284	4.17008	-1.0448	3.34417
		Absolute error
		0.484297	0.332656	0.35262	0.190953	0.173232	0.0215918	0.102864	0.058803		0.335959	0.164842	0.209158	0.0335693
		0.614509	0.438798	0.404797	0.205472	0.119012	0.0566985	0.0443893	0.154936		0.261462	0.0384494	0.26844	0.0550185
		0.755846	0.544976	0.524835	0.286064	0.106025	0.104845	0.0950486	0.143722		0.274612	0.00108842	0.385534	0.131373
		0.957912	0.706089	0.708719	0.41607	0.214586	0.0372364	0.201693	0.0909564		0.441056	0.10233	0.546299	0.234978
		1.28112	0.980544	0.822744	0.455511	0.299375	0.00120104	0.277514	0.0897198		0.603167	0.192599	0.58792	0.193229
		1.66338	1.27154	1.12116	0.656005	0.385926	0.00590967	0.335576	0.129575		0.63744	0.114428	0.891903	0.394814
		1.96226	1.38368	1.43411	0.805348	0.567099	0.0114824	0.497335	0.131426		0.771512	0.0689128	1.17437	0.504063
		2.4606	1.74636	1.82937	1.04879	0.705581	0.00865887	0.759177	0.0213983		0.854766	0.021041	1.50722	0.673549
		2.87246	1.93884	2.04349	1.01237	0.970831	0.0372102	0.808445	0.222669		1.23093	0.108251	1.50885	0.400251
		2.94083	1.70746	2.30276	0.979135	0.56028	0.673098	0.828552	0.495073		1.75582	0.342938	1.61404	0.196316
		3.27327	1.7235	2.62499	0.988737	0.628242	0.921526	0.983687	0.652564		2.17131	0.442812	1.90502	0.164458
		Square of the absolute error
		0.234543	0.11066	0.124341	0.0364631	0.0300094	0.000466206	0.0105811	0.00345779		0.112869	0.0271727	0.0437469	0.0011269
		0.377621	0.192544	0.163861	0.0422187	0.0141638	0.00321472	0.00197041	0.0240052		0.0683623	0.00147836	0.0720599	0.00302704
		0.571303	0.296999	0.275452	0.0818327	0.0112412	0.0109925	0.00903423	0.020656		0.0754115	1.18465e-06	0.148636	0.0172588
		0.917595	0.498562	0.502283	0.173114	0.0460471	0.00138655	0.04068	0.00827306		0.19453	0.0104714	0.298442	0.0552147
		1.64127	0.961467	0.676908	0.20749	0.0896254	1.44251e-06	0.0770137	0.00804964		0.36381	0.0370944	0.34565	0.0373374
		2.76683	1.61682	1.25699	0.430342	0.148939	3.49242e-05	0.112612	0.0167898		0.40633	0.0130938	0.795492	0.155878
		3.85047	1.91457	2.05667	0.648586	0.321602	0.000131846	0.247342	0.0172729		0.595231	0.00474898	1.37914	0.25408
		6.05456	3.04978	3.34659	1.09997	0.497845	7.4976e-05	0.57635	0.000457886		0.730624	0.000442725	2.27173	0.453668
		8.25101	3.75908	4.17583	1.0249	0.942513	0.0013846	0.653583	0.0495813		1.51519	0.0117183	2.27663	0.160201
		8.64851	2.91541	5.3027	0.958705	0.313914	0.453061	0.686498	0.245098		3.0829	0.117606	2.60514	0.03854
		10.7143	2.97046	6.89056	0.9776	0.394688	0.849209	0.96764	0.425839		4.71459	0.196082	3.62908	0.0270466
		Error
		0.484297	0.332656	0.35262	0.190953	0.173232	0.0215918	0.102864	-0.058803		0.335959	0.164842	0.209158	0.0335693
		0.614509	0.438798	0.404797	0.205472	0.119012	-0.0566985	0.0443893	-0.154936		0.261462	0.0384494	0.26844	0.0550185
		0.755846	0.544976	0.524835	0.286064	0.106025	-0.104845	0.0950486	-0.143722		0.274612	0.00108842	0.385534	0.131373
		0.957912	0.706089	0.708719	0.41607	0.214586	-0.0372364	0.201693	-0.0909564		0.441056	0.10233	0.546299	0.234978
		1.28112	0.980544	0.822744	0.455511	0.299375	-0.00120104	0.277514	-0.0897198		0.603167	0.192599	0.58792	0.193229
		1.66338	1.27154	1.12116	0.656005	0.385926	-0.00590967	0.335576	-0.129575		0.63744	0.114428	0.891903	0.394814
		1.96226	1.38368	1.43411	0.805348	0.567099	-0.0114824	0.497335	-0.131426		0.771512	0.0689128	1.17437	0.504063
		2.4606	1.74636	1.82937	1.04879	0.705581	-0.00865887	0.759177	-0.0213983		0.854766	-0.021041	1.50722	0.673549
		2.87246	1.93884	2.04349	1.01237	0.970831	0.0372102	0.808445	-0.222669		1.23093	0.108251	1.50885	0.400251
		2.94083	1.70746	2.30276	0.979135	0.56028	-0.673098	0.828552	-0.495073		1.75582	0.342938	1.61404	0.196316
		3.27327	1.7235	2.62499	0.988737	0.628242	-0.921526	0.983687	-0.652564		2.17131	0.442812	1.90502	0.164458

## Sheet: Pd+_TZVPP
Error analysis		all values in kcal/mol
	Uncorrected				Corrected					Reference
	DLPNO-CCSD(T0) NormalPNO	DLPNO-CCSD(T1) NormalPNO	DLPNO-CCSD(T0) TightPNO	DLPNO-CCSD(T1) TightPNO	DLPNO-CCSD(T0)+dMP2 NormalPNO	DLPNO-CCSD(T1)+dMP2 NormalPNO	DLPNO-CCSD(T0)+dMP2 TightPNO	DLPNO-CCSD(T1)+dMP2 TightPNO		Bistoni(5/6)	Bistoni(5/6) T1	Bistoni(6/7)	Bistoni(6/7) T1
ME	1.83609	1.20336	1.46349	0.781058	0.680648	0.0479207	0.594277	-0.088151		1.65947	0.941991	1.14225	0.243252
MAE	1.83609	1.20336	1.46349	0.781058	0.680648	0.191736	0.594277	0.145766		1.65947	0.941991	1.04603	0.312562
RMSE	2.09481	1.33591	1.63778	0.828264	0.812274	0.266107	0.665342	0.217274		1.873	1.01605	1.15529	0.323469
MPE	3.36795	2.08916	2.7819	1.1396	1.27772	0.501464	1.09002	0.0893566		3.16578	1.4874	3.76976	0.46092
MNE	0.607519	0.449632	0.547443	0.365015	0.166343	-0.530914	0.212877	-0.589975		0.554821	0.363556	0.189998	0.0254352
ES	2.76043	1.63952	2.23446	0.774582	1.11138	1.03238	0.877144	0.679331		2.61096	1.12385	3.57976	0.435484
		Uncorrected				Corrected					Reference Bistoni et al.
Metal-CO disitance	Reference	DLPNO-CCSD(T0) NormalPNO	DLPNO-CCSD(T1) NormalPNO	DLPNO-CCSD(T0) TightPNO	DLPNO-CCSD(T1) TightPNO	DLPNO-CCSD(T0)+dMP2 NormalPNO	DLPNO-CCSD(T1)+dMP2 NormalPNO	DLPNO-CCSD(T0)+dMP2 TightPNO	DLPNO-CCSD(T1)+dMP2 TightPNO		extr.(5/6)	extr.(5/6) T1	extr.(6/7)	extr.(6/7) T1	TcutPNO 10^(-6) T0	TcutPNO 10^(-5) T0	TcutPNO 10^(-6) T1	TcutPNO 10^(-5) T1
2.6	-20.9797	-20.3722	-20.5301	-20.4322	-20.6147	-20.8133	-20.9712	-20.7668	-20.9492		-20.4249	-20.6161	-20.5438	-20.7416	-20.2091	-19.7777	-20.3608	-19.8501
2.5	-23.7349	-23.047	-23.2413	-23.1116	-23.3348	-23.5613	-23.7556	-23.4767	-23.6999		-23.0368	-23.2677	-23.2686	-23.5131	-22.7976	-22.3193	-22.9781	-22.3988
2.4	-26.6153	-25.7923	-26.0241	-25.8462	-26.1137	-26.3983	-26.63	-26.2584	-26.5259		-25.7459	-26.0243	-26.0405	-26.3334	-25.4578	-24.8816	-25.6745	-24.9749
2.3	-29.5064	-28.4983	-28.7739	-28.5765	-28.899	-29.2866	-29.5623	-29.1342	-29.4567		-28.4717	-28.8136	-28.8035	-29.1552	-28.1225	-27.4241	-28.3867	-27.5328
2.2	-32.2117	-31.0003	-31.3498	-31.128	-31.531	-31.8354	-32.1849	-31.7735	-32.1765		-31.0572	-31.4716	-31.385	-31.8255	-30.6141	-29.7279	-30.9418	-29.8823
2.1	-34.4097	-32.7526	-33.215	-33.1262	-33.6364	-33.759	-34.2214	-33.9648	-34.475		-32.972	-33.502	-33.4712	-34.0235	-32.4363	-31.3649	-32.8622	-31.5826
2	-35.5602	-33.5296	-34.1467	-33.9654	-34.6113	-34.6214	-35.2385	-34.8372	-35.4831		-33.7945	-34.4746	-34.4013	-35.0993	-33.0935	-31.6915	-33.6351	-31.9562
1.9	-34.7817	-32.2284	-33.0046	-32.9733	-33.8116	-33.504	-34.2802	-34.0607	-34.899		-32.6424	-33.5153	-33.5718	-34.4814	-31.7763	-30.0439	-32.4719	-30.3851
1.8	-30.6585	-27.5747	-28.5693	-28.4829	-29.5556	-29.3926	-30.3872	-29.8173	-30.89		-28.1489	-29.2984	-29.1453	-30.2919	-27.1581	-25.1765	-28.083	-25.6521
1.7	-20.9712	-17.8049	-19.0963	-18.4705	-19.8316	-19.8486	-21.1399	-19.8926	-21.2537		-18.0466	-19.4838	-19.2337	-20.6856	-16.9441	-14.7391	-18.1235	-15.403
1.6	-2.30917	1.05877	-0.550428	0.47273	-1.20727	-1.23089	-2.84009	-1.21915	-2.89915		0.856609	-0.90921	-0.367588	-2.14969	2.15336	4.74687	0.67758	3.85116
		Absolute error
		0.607519	0.449632	0.547443	0.365015	0.166343	0.00845622	0.212877	0.0304486		0.554821	0.363556	0.435888	0.238068
		0.68784	0.493533	0.623259	0.400114	0.173578	0.0207289	0.258172	0.035026		0.69807	0.467196	0.466266	0.221764
		0.822937	0.591171	0.769037	0.501532	0.217019	0.0147474	0.356862	0.0893566		0.869359	0.59099	0.574815	0.281911
		1.00815	0.732504	0.929927	0.607361	0.219798	0.0558526	0.37225	0.0496843		1.03472	0.692773	0.702934	0.351176
		1.21144	0.861969	1.08371	0.680753	0.376329	0.026861	0.438193	0.0352393		1.15453	0.740144	0.826748	0.386172
		1.65716	1.19474	1.28352	0.773343	0.650742	0.188323	0.444935	0.0652448		1.43773	0.907753	0.938567	0.386236
		2.03061	1.41357	1.59488	0.948983	0.938792	0.321752	0.723023	0.077129		1.76575	1.08566	1.15894	0.46092
		2.55332	1.77706	1.80838	0.970111	1.27772	0.501464	0.720948	0.117324		2.13926	1.26637	1.20985	0.300274
		3.0838	2.08916	2.17562	1.10292	1.2659	0.271257	0.84116	0.231532		2.50961	1.3601	1.51322	0.366612
		3.16627	1.8749	2.50067	1.1396	1.12262	0.168743	1.0786	0.282469		2.92457	1.4874	1.73746	0.285562
		3.36795	1.75875	2.7819	1.10191	1.07829	0.530914	1.09002	0.589975		3.16578	1.39996	1.94159	0.159484
		Square of the absolute error
		0.369079	0.202169	0.299694	0.133236	0.0276699	7.15076e-05	0.0453166	0.000927117		0.307826	0.132173	0.189998	0.0566765
		0.473124	0.243575	0.388452	0.160091	0.0301292	0.000429686	0.0666526	0.00122682		0.487302	0.218272	0.217404	0.0491794
		0.677226	0.349483	0.591417	0.251534	0.0470973	0.000217485	0.12735	0.0079846		0.755786	0.349269	0.330412	0.0794737
		1.01637	0.536562	0.864765	0.368888	0.048311	0.00311951	0.13857	0.00246853		1.07065	0.479935	0.494116	0.123325
		1.46758	0.742991	1.17442	0.463425	0.141624	0.000721513	0.192013	0.00124181		1.33295	0.547814	0.683513	0.149128
		2.74618	1.42741	1.64743	0.59806	0.423465	0.0354654	0.197967	0.00425688		2.06707	0.824015	0.880907	0.149178
		4.12336	1.99817	2.54363	0.900568	0.88133	0.103525	0.522762	0.00594888		3.11789	1.17866	1.34315	0.212447
		6.51945	3.15795	3.27025	0.941115	1.63258	0.251466	0.519766	0.0137648		4.57643	1.60368	1.46375	0.0901642
		9.50981	4.36458	4.7333	1.21644	1.6025	0.0735805	0.707551	0.0536072		6.29813	1.84986	2.28983	0.134404
		10.0252	3.51526	6.25335	1.29868	1.26027	0.0284743	1.16339	0.0797888		8.55313	2.21237	3.01878	0.0815456
		11.3431	3.09319	7.73899	1.2142	1.1627	0.28187	1.18815	0.34807		10.0222	1.9599	3.76976	0.0254352
		Error
		0.607519	0.449632	0.547443	0.365015	0.166343	0.00845622	0.212877	0.0304486		0.554821	0.363556	0.435888	0.238068
		0.68784	0.493533	0.623259	0.400114	0.173578	-0.0207289	0.258172	0.035026		0.69807	0.467196	0.466266	0.221764
		0.822937	0.591171	0.769037	0.501532	0.217019	-0.0147474	0.356862	0.0893566		0.869359	0.59099	0.574815	0.281911
		1.00815	0.732504	0.929927	0.607361	0.219798	-0.0558526	0.37225	0.0496843		1.03472	0.692773	0.702934	0.351176
		1.21144	0.861969	1.08371	0.680753	0.376329	0.026861	0.438193	0.0352393		1.15453	0.740144	0.826748	0.386172
		1.65716	1.19474	1.28352	0.773343	0.650742	0.188323	0.444935	-0.0652448		1.43773	0.907753	0.938567	0.386236
		2.03061	1.41357	1.59488	0.948983	0.938792	0.321752	0.723023	0.077129		1.76575	1.08566	1.15894	0.46092
		2.55332	1.77706	1.80838	0.970111	1.27772	0.501464	0.720948	-0.117324		2.13926	1.26637	1.20985	0.300274
		3.0838	2.08916	2.17562	1.10292	1.2659	0.271257	0.84116	-0.231532		2.50961	1.3601	1.51322	0.366612
		3.16627	1.8749	2.50067	1.1396	1.12262	-0.168743	1.0786	-0.282469		2.92457	1.4874	1.73746	0.285562
		3.36795	1.75875	2.7819	1.10191	1.07829	-0.530914	1.09002	-0.589975		3.16578	1.39996	1.94159	0.159484

## Sheet: Pd+_QZVPP
Error analysis		all values in kcal/mol
	Uncorrected				Corrected					Reference
	DLPNO-CCSD(T0) NormalPNO	DLPNO-CCSD(T1) NormalPNO	DLPNO-CCSD(T0) TightPNO	DLPNO-CCSD(T1) TightPNO	DLPNO-CCSD(T0)+dMP2 NormalPNO	DLPNO-CCSD(T1)+dMP2 NormalPNO	DLPNO-CCSD(T0)+dMP2 TightPNO	DLPNO-CCSD(T1)+dMP2 TightPNO		Bistoni(5/6)	Bistoni(5/6) T1	Bistoni(6/7)	Bistoni(6/7) T1
ME	2.03365	1.37067	1.7296	0.994264	0.719963	0.0569796	0.872479	0.137146		2.03172	1.30216	1.61846	0.47979
MAE	2.03365	1.37067	1.7296	0.994264	0.719963	0.181666	0.872479	0.16595		2.03172	1.30216	1.35208	0.557335
RMSE	2.27551	1.48842	1.89668	1.04091	0.867452	0.208282	0.964599	0.199115		2.21953	1.36533	1.4667	0.569824
MPE	3.74425	2.11057	3.16027	1.44037	1.39221	0.402106	1.57465	0.341454		3.5647	1.99712	5.845	0.709764
MNE	0.748515	0.563965	0.728425	0.512582	0.0714284	-0.241469	0.291606	-0.145241		0.959316	0.757649	0.326224	0.111784
ES	2.99574	1.54661	2.43184	0.927792	1.32078	0.643575	1.28305	0.486695		2.60539	1.23947	5.51878	0.597981
		Uncorrected				Corrected					Reference Bistoni et al.
Metal-CO disitance	Reference	DLPNO-CCSD(T0) NormalPNO	DLPNO-CCSD(T1) NormalPNO	DLPNO-CCSD(T0) TightPNO	DLPNO-CCSD(T1) TightPNO	DLPNO-CCSD(T0)+dMP2 NormalPNO	DLPNO-CCSD(T1)+dMP2 NormalPNO	DLPNO-CCSD(T0)+dMP2 TightPNO	DLPNO-CCSD(T1)+dMP2 TightPNO		extr.(5/6)	extr.(5/6) T1	extr.(6/7)	extr.(6/7) T1	TcutPNO 10^(-6) T0	TcutPNO 10^(-5) T0	TcutPNO 10^(-6) T1	TcutPNO 10^(-5) T1
2.6	-21.7916	-21.043	-21.2276	-21.0631	-21.279	-21.5394	-21.724	-21.3591	-21.575		-20.8322	-21.0339	-21.2204	-21.4572	-20.7486	-20.5813	-20.9225	-20.6997
2.5	-24.6539	-23.7762	-23.9926	-23.8067	-24.0645	-24.5459	-24.7623	-24.3623	-24.62		-23.5727	-23.8196	-23.9843	-24.2673	-23.4515	-23.2093	-23.6588	-23.3371
2.4	-27.6358	-26.6523	-26.9085	-26.6454	-26.9536	-27.4326	-27.6888	-27.1444	-27.4526		-26.4786	-26.7839	-26.842	-27.1783	-26.2522	-25.7992	-26.5042	-25.9448
2.3	-30.6165	-29.4444	-29.7513	-29.4631	-29.8334	-30.5451	-30.852	-30.1573	-30.5276		-29.2718	-29.6302	-29.6753	-30.0803	-29.0386	-28.5722	-29.3396	-28.7584
2.2	-33.3937	-31.8483	-32.2305	-32.0247	-32.4787	-32.8127	-33.1949	-32.5982	-33.0522		-31.8422	-32.2754	-32.2359	-32.7293	-31.6023	-31.1226	-31.9774	-31.3815
2.1	-35.6474	-33.7746	-34.2728	-34.0754	-34.6461	-34.9271	-35.4253	-34.8369	-35.4077		-33.8516	-34.3968	-34.3466	-34.9668	-33.533	-32.8958	-34.0046	-33.2204
2	-36.8493	-34.6224	-35.2679	-35.0083	-35.7261	-35.9575	-36.603	-35.8912	-36.6091		-34.7431	-35.4389	-35.3591	-36.1395	-34.3067	-33.4339	-34.8992	-33.82
1.9	-36.144	-33.4272	-34.2356	-34.0164	-34.924	-34.9336	-35.7419	-34.9311	-35.8387		-33.6298	-34.5221	-34.5046	-35.4925	-33.04	-31.8605	-33.787	-32.3169
1.8	-32.1499	-29.0127	-30.0462	-29.6959	-30.841	-30.9406	-31.9742	-31.018	-32.1631		-29.3079	-30.4543	-30.2929	-31.5334	-28.5018	-26.8896	-29.456	-27.4595
1.7	-22.6823	-19.3375	-20.6648	-19.9	-21.3215	-21.4024	-22.7297	-21.2431	-22.6646		-19.2501	-20.6852	-20.648	-22.175	-18.4042	-16.7123	-19.6146	-17.4735
1.6	-4.38117	-0.636916	-2.2706	-1.2209	-2.94079	-2.98896	-4.62264	-2.80651	-4.52641		-0.816465	-2.58144	-1.96352	-3.79518	0.264351	2.42598	-1.23203	1.46679
		Absolute error
		0.748515	0.563965	0.728425	0.512582	0.252153	0.0676025	0.432436	0.216592		0.959316	0.757649	0.57116	0.33434
		0.877678	0.661278	0.847151	0.589371	0.107957	0.108443	0.291606	0.0338254		1.08118	0.834242	0.669568	0.386514
		0.983564	0.727373	0.990469	0.682265	0.20319	0.0530007	0.491485	0.183281		1.15721	0.851944	0.793867	0.457573
		1.17217	0.865241	1.15343	0.783141	0.0714284	0.235501	0.459187	0.0888941		1.34471	0.986302	0.941188	0.536258
		1.5454	1.1632	1.36893	0.914962	0.58098	0.198781	0.795427	0.341454		1.55146	1.11828	1.15774	0.664329
		1.87272	1.37458	1.572	1.00125	0.72023	0.222087	0.810436	0.239695		1.79578	1.25057	1.30081	0.680525
		2.22688	1.58139	1.841	1.12318	0.891758	0.246263	0.958032	0.240213		2.10618	1.41039	1.49021	0.709764
		2.71685	1.90849	2.12761	1.22004	1.21047	0.402106	1.21292	0.305345		2.51423	1.62193	1.63941	0.65155
		3.13724	2.10367	2.454	1.30894	1.20928	0.175711	1.13187	0.0131834		2.84196	1.6956	1.85696	0.616486
		3.34485	2.01756	2.78228	1.36079	1.27993	0.0473613	1.43921	0.0177283		3.43218	1.99712	2.03435	0.507352
		3.74425	2.11057	3.16027	1.44037	1.39221	0.241469	1.57465	0.145241		3.5647	1.79973	2.41764	0.585991
		Square of the absolute error
		0.560275	0.318057	0.530603	0.26274	0.0635809	0.0045701	0.187001	0.0469122		0.920286	0.574032	0.326224	0.111784
		0.770319	0.437288	0.717665	0.347358	0.0116547	0.01176	0.085034	0.00114416		1.16894	0.69596	0.448322	0.149393
		0.967399	0.529072	0.981028	0.465486	0.0412863	0.00280907	0.241557	0.033592		1.33913	0.725809	0.630224	0.209373
		1.37398	0.748642	1.33041	0.61331	0.00510202	0.0554605	0.210853	0.00790217		1.80824	0.972792	0.885835	0.287573
		2.38827	1.35304	1.87398	0.837155	0.337538	0.0395139	0.632704	0.116591		2.40702	1.25055	1.34036	0.441333
		3.50709	1.88947	2.47117	1.00251	0.518731	0.0493226	0.656806	0.0574535		3.22483	1.56393	1.6921	0.463114
		4.959	2.50078	3.38928	1.26154	0.795233	0.0606455	0.917824	0.0577022		4.43598	1.98921	2.22073	0.503765
		7.38129	3.64234	4.52672	1.48849	1.46524	0.161689	1.47117	0.0932354		6.32136	2.63064	2.68768	0.424518
		9.84229	4.42543	6.02211	1.71333	1.46236	0.0308743	1.28113	0.000173803		8.07672	2.87505	3.44828	0.380054
		11.188	4.07054	7.74109	1.85176	1.63822	0.00224309	2.07134	0.000314294		11.7798	3.9885	4.1386	0.257406
		14.0194	4.45452	9.9873	2.07468	1.93825	0.0583071	2.47953	0.021095		12.7071	3.23903	5.845	0.343386
		Error
		0.748515	0.563965	0.728425	0.512582	0.252153	0.0676025	0.432436	0.216592		0.959316	0.757649	0.57116	0.33434
		0.877678	0.661278	0.847151	0.589371	0.107957	-0.108443	0.291606	0.0338254		1.08118	0.834242	0.669568	0.386514
		0.983564	0.727373	0.990469	0.682265	0.20319	-0.0530007	0.491485	0.183281		1.15721	0.851944	0.793867	0.457573
		1.17217	0.865241	1.15343	0.783141	0.0714284	-0.235501	0.459187	0.0888941		1.34471	0.986302	0.941188	0.536258
		1.5454	1.1632	1.36893	0.914962	0.58098	0.198781	0.795427	0.341454		1.55146	1.11828	1.15774	0.664329
		1.87272	1.37458	1.572	1.00125	0.72023	0.222087	0.810436	0.239695		1.79578	1.25057	1.30081	0.680525
		2.22688	1.58139	1.841	1.12318	0.891758	0.246263	0.958032	0.240213		2.10618	1.41039	1.49021	0.709764
		2.71685	1.90849	2.12761	1.22004	1.21047	0.402106	1.21292	0.305345		2.51423	1.62193	1.63941	0.65155
		3.13724	2.10367	2.454	1.30894	1.20928	0.175711	1.13187	-0.0131834		2.84196	1.6956	1.85696	0.616486
		3.34485	2.01756	2.78228	1.36079	1.27993	-0.0473613	1.43921	0.0177283		3.43218	1.99712	2.03435	0.507352
		3.74425	2.11057	3.16027	1.44037	1.39221	-0.241469	1.57465	-0.145241		3.5647	1.79973	2.41764	0.585991
