# Supplementary material for: MP2-Based Correction Scheme to Approach the Limit of a Complete Pair Natural Orbitals Space in DLPNO-CCSD(T) Calculations
Source: J Chem Theory Comput. 2023 Jun 20;19(13):4023–32. doi: 10.1021/acs.jctc.3c00444 (PMC10339718; doi:10.1021/acs.jctc.3c00444)
Supplement: Supplementary file 1 — ct3c00444_si_001.zip [file ct3c00444_si_001.zip › M-CO_data/cationic/SI_Pt+(Mult=2)-CO.xlsx]

## Sheet: Pt+_SVP
Error analysis		all values in kcal/mol
	Uncorrected				Corrected					Reference
	DLPNO-CCSD(T0) NormalPNO	DLPNO-CCSD(T1) NormalPNO	DLPNO-CCSD(T0) TightPNO	DLPNO-CCSD(T1) TightPNO	DLPNO-CCSD(T0)+dMP2 NormalPNO	DLPNO-CCSD(T1)+dMP2 NormalPNO	DLPNO-CCSD(T0)+dMP2 TightPNO	DLPNO-CCSD(T1)+dMP2 TightPNO		Bistoni(5/6)	Bistoni(5/6) T1	Bistoni(6/7)	Bistoni(6/7) T1
ME	0.759326	0.253307	0.22609	-0.329774	-0.0579175	-0.563936	-0.621397	-1.17726		-0.437755	-1.11133	0.274814	0.0301604
MAE	0.759326	0.253307	0.354228	0.329774	0.185645	0.565912	0.621397	1.17726		0.459567	1.11133	0.331887	0.27434
RMSE	0.878634	0.316437	0.475191	0.332604	0.229352	0.820257	0.648696	1.21572		0.503964	1.17143	0.4645	0.300801
MPE	1.42164	0.535005	0.932715	-0.274553	0.282139	0.0108667	-0.288409	-0.736028		0.119968	-0.729458	0.94512	0.592513
MNE	0.11505	0.0325019	-0.242669	-0.444074	-0.495671	-1.67631	-0.845789	-1.67796		-0.752694	-1.90584	-0.146878	-0.592513
ES	1.30659	0.502503	1.17538	0.169521	0.77781	1.68718	0.55738	0.941935		0.872662	1.17638	1.092	1.18503
		Uncorrected				Corrected					Reference Bistoni et al.
Metal-CO disitance	Reference	DLPNO-CCSD(T0) NormalPNO	DLPNO-CCSD(T1) NormalPNO	DLPNO-CCSD(T0) TightPNO	DLPNO-CCSD(T1) TightPNO	DLPNO-CCSD(T0)+dMP2 NormalPNO	DLPNO-CCSD(T1)+dMP2 NormalPNO	DLPNO-CCSD(T0)+dMP2 TightPNO	DLPNO-CCSD(T1)+dMP2 TightPNO		extr.(5/6)	extr.(5/6) T1	extr.(6/7)	extr.(6/7) T1	TcutPNO 10^(-6) T0	TcutPNO 10^(-5) T0	TcutPNO 10^(-6) T1	TcutPNO 10^(-5) T1
2.6	-25.5858	-25.4707	-25.5405	-25.8285	-25.9425	-25.6811	-25.7508	-26.4021	-26.5162		-26.3027	-26.4903	-25.7327	-25.8263	-26.02	-25.4547	-26.175	-25.5444
2.5	-29.2742	-29.0914	-29.1745	-29.4687	-29.6016	-29.2839	-29.367	-29.8802	-30.0132		-29.861	-30.0724	-29.3623	-29.4737	-29.6814	-29.3223	-29.8574	-29.4274
2.4	-33.3681	-33.12	-33.2248	-33.5462	-33.7184	-33.3714	-33.4762	-33.9319	-34.1041		-33.9251	-34.1656	-33.4362	-33.5943	-33.7663	-33.4486	-33.9668	-33.5693
2.3	-37.8759	-37.4504	-37.5879	-37.9522	-38.1708	-37.9697	-38.1072	-38.6727	-38.8914		-38.3213	-38.6054	-37.8467	-38.0535	-38.1632	-37.847	-38.4055	-38.0058
2.2	-42.6876	-42.0545	-42.2602	-42.7009	-42.9891	-42.471	-42.6767	-43.4398	-43.728		-43.2155	-43.5689	-42.574	-42.8511	-42.9546	-42.4329	-43.2652	-42.6576
2.1	-47.6014	-46.7685	-47.0985	-47.5324	-47.9243	-47.3976	-47.7276	-48.2989	-48.6908		-48.1613	-48.6514	-47.4418	-47.8209	-47.7136	-46.8183	-48.1313	-47.0912
2	-51.9951	-51.0172	-51.5129	-51.7958	-52.3311	-52.1434	-52.6391	-52.8409	-53.3762		-52.4072	-53.0711	-51.8147	-52.3427	-51.758	-50.4595	-52.3079	-50.7816
1.9	-54.7306	-53.5141	-54.1956	-54.2926	-55.0255	-54.4485	-55.13	-55.4132	-56.146		-54.8382	-55.7068	-54.402	-55.1413	-54.074	-52.5454	-54.7937	-52.9677
1.8	-53.782	-52.6961	-53.6215	-53.1428	-54.1062	-54.0684	-54.9938	-54.2668	-55.2302		-54.5347	-55.6878	-53.0012	-53.9659	-53.4258	-51.2081	-54.3866	-51.7842
1.7	-45.809	-44.5958	-45.7765	-44.8954	-46.0835	-46.3046	-47.4853	-46.0974	-47.2855		-46.078	-47.4769	-44.8639	-46.0652	-44.9586	-42.7197	-46.1201	-43.4065
1.6	-25.6027	-24.181	-25.5331	-24.6699	-26.0467	-25.8098	-27.1619	-25.9038	-27.2806		-25.4827	-27.0405	-24.7922	-26.1952	-24.4254	-22.3108	-25.7498	-23.1686
		Absolute error
		0.11505	0.0453244	0.242669	0.356751	0.0953308	0.165057	0.816313	0.930395		0.716929	0.904555	0.146878	0.240515
		0.182806	0.0997697	0.194457	0.32738	0.0096778	0.0927143	0.605987	0.73891		0.586744	0.798172	0.0880899	0.199488
		0.248124	0.143297	0.178084	0.35033	0.00331456	0.108141	0.563782	0.736028		0.55701	0.797458	0.0680453	0.226152
		0.425494	0.287987	0.0762826	0.294934	0.0938091	0.231316	0.796836	1.01549		0.445344	0.729458	0.0292037	0.177593
		0.633131	0.427371	0.0132681	0.301497	0.216627	0.0108667	0.752177	1.04041		0.5279	0.881313	0.113614	0.163469
		0.832848	0.502907	0.0689213	0.322989	0.203735	0.126206	0.697567	1.08948		0.559952	1.05001	0.159519	0.2195
		0.977953	0.482237	0.199349	0.335986	0.148269	0.643985	0.845789	1.38112		0.412083	1.07595	0.180442	0.347581
		1.21653	0.535005	0.438014	0.294821	0.282139	0.399385	0.682517	1.41535		0.107587	0.976108	0.328682	0.410686
		1.08586	0.160442	0.639204	0.324199	0.286382	1.2118	0.484816	1.44822		0.752694	1.90584	0.780726	0.183976
		1.21314	0.0325019	0.913549	0.274553	0.495671	1.67631	0.288409	1.47651		0.269026	1.66794	0.94512	0.256262
		1.42164	0.0695381	0.932715	0.444074	0.207138	1.55924	0.301174	1.67796		0.119968	1.43784	0.810441	0.592513
		Square of the absolute error
		0.0132365	0.0020543	0.0588881	0.127272	0.00908797	0.0272437	0.666366	0.865635		0.513988	0.81822	0.0215732	0.0578475
		0.0334181	0.00995399	0.0378136	0.107178	9.36598e-05	0.00859594	0.36722	0.545988		0.344268	0.637078	0.00775982	0.0397956
		0.0615654	0.020534	0.031714	0.122731	1.09863e-05	0.0116946	0.31785	0.541737		0.31026	0.635939	0.00463016	0.0511446
		0.181045	0.0829365	0.00581904	0.0869861	0.00880015	0.0535071	0.634947	1.03121		0.198331	0.532109	0.000852855	0.0315393
		0.400854	0.182646	0.000176042	0.0909002	0.0469271	0.000118085	0.565771	1.08244		0.278678	0.776713	0.0129082	0.0267223
		0.693636	0.252916	0.00475015	0.104322	0.0415079	0.015928	0.486599	1.18696		0.313547	1.10253	0.0254462	0.0481802
		0.956392	0.232553	0.0397401	0.112887	0.0219837	0.414717	0.715359	1.9075		0.169813	1.15768	0.0325593	0.120813
		1.47994	0.28623	0.191856	0.0869195	0.0796023	0.159509	0.465829	2.00322		0.011575	0.952787	0.108032	0.168663
		1.1791	0.0257416	0.408581	0.105105	0.0820148	1.46847	0.235047	2.09734		0.566549	3.63223	0.609533	0.033847
		1.47171	0.00105637	0.834571	0.0753791	0.24569	2.81002	0.0831795	2.18008		0.072375	2.78201	0.893253	0.0656703
		2.02107	0.00483555	0.869958	0.197202	0.0429063	2.43124	0.0907056	2.81556		0.0143923	2.06739	0.656815	0.351072
		Error
		0.11505	0.0453244	-0.242669	-0.356751	-0.0953308	-0.165057	-0.816313	-0.930395		-0.716929	-0.904555	-0.146878	-0.240515
		0.182806	0.0997697	-0.194457	-0.32738	-0.0096778	-0.0927143	-0.605987	-0.73891		-0.586744	-0.798172	-0.0880899	-0.199488
		0.248124	0.143297	-0.178084	-0.35033	-0.00331456	-0.108141	-0.563782	-0.736028		-0.55701	-0.797458	-0.0680453	-0.226152
		0.425494	0.287987	-0.0762826	-0.294934	-0.0938091	-0.231316	-0.796836	-1.01549		-0.445344	-0.729458	0.0292037	-0.177593
		0.633131	0.427371	-0.0132681	-0.301497	0.216627	0.0108667	-0.752177	-1.04041		-0.5279	-0.881313	0.113614	-0.163469
		0.832848	0.502907	0.0689213	-0.322989	0.203735	-0.126206	-0.697567	-1.08948		-0.559952	-1.05001	0.159519	-0.2195
		0.977953	0.482237	0.199349	-0.335986	-0.148269	-0.643985	-0.845789	-1.38112		-0.412083	-1.07595	0.180442	-0.347581
		1.21653	0.535005	0.438014	-0.294821	0.282139	-0.399385	-0.682517	-1.41535		-0.107587	-0.976108	0.328682	-0.410686
		1.08586	0.160442	0.639204	-0.324199	-0.286382	-1.2118	-0.484816	-1.44822		-0.752694	-1.90584	0.780726	-0.183976
		1.21314	0.0325019	0.913549	-0.274553	-0.495671	-1.67631	-0.288409	-1.47651		-0.269026	-1.66794	0.94512	-0.256262
		1.42164	0.0695381	0.932715	-0.444074	-0.207138	-1.55924	-0.301174	-1.67796		0.119968	-1.43784	0.810441	-0.592513

## Sheet: Pt+_TZVP
Error analysis		all values in kcal/mol
	Uncorrected				Corrected					Reference
	DLPNO-CCSD(T0) NormalPNO	DLPNO-CCSD(T1) NormalPNO	DLPNO-CCSD(T0) TightPNO	DLPNO-CCSD(T1) TightPNO	DLPNO-CCSD(T0)+dMP2 NormalPNO	DLPNO-CCSD(T1)+dMP2 NormalPNO	DLPNO-CCSD(T0)+dMP2 TightPNO	DLPNO-CCSD(T1)+dMP2 TightPNO		Bistoni(5/6)	Bistoni(5/6) T1	Bistoni(6/7)	Bistoni(6/7) T1
ME	0.928676	0.32914	0.613457	-0.00804274	-0.568261	-1.1678	-0.172776	-0.794276		-0.132015	-0.90557	0.396052	0.022052
MAE	0.940635	0.403666	0.628031	0.098824	0.568261	1.1678	0.2576	0.794276		0.610355	0.90557	0.442063	0.201911
RMSE	1.19108	0.480784	0.826702	0.114725	0.599663	1.25009	0.276224	0.83974		0.672925	0.920285	0.564113	0.244742
MPE	1.92805	0.925046	1.5255	0.118237	-0.177797	-0.795911	0.22962	-0.456808		0.973989	-0.549018	1.14327	0.486221
MNE	-0.0429393	-0.19114	-0.0801556	-0.208679	-0.815245	-2.15211	-0.396445	-1.371		-0.796172	-1.10945	-0.078056	-0.486221
ES	1.97099	1.11619	1.60565	0.326916	0.637448	1.3562	0.626066	0.914188		1.77016	0.560432	1.22133	0.972442
		Uncorrected				Corrected					Reference Bistoni et al.
Metal-CO disitance	Reference	DLPNO-CCSD(T0) NormalPNO	DLPNO-CCSD(T1) NormalPNO	DLPNO-CCSD(T0) TightPNO	DLPNO-CCSD(T1) TightPNO	DLPNO-CCSD(T0)+dMP2 NormalPNO	DLPNO-CCSD(T1)+dMP2 NormalPNO	DLPNO-CCSD(T0)+dMP2 TightPNO	DLPNO-CCSD(T1)+dMP2 TightPNO		extr.(5/6)	extr.(5/6) T1	extr.(6/7)	extr.(6/7) T1	TcutPNO 10^(-6) T0	TcutPNO 10^(-5) T0	TcutPNO 10^(-6) T1	TcutPNO 10^(-5) T1
2.6	-25.4374	-25.4603	-25.5831	-25.5176	-25.6461	-26.1106	-26.2333	-25.7657	-25.8942		-26.2089	-26.4033	-25.5155	-25.6375	-25.5218	-24.1475	-25.6633	-24.1833
2.5	-29.6917	-29.7347	-29.8829	-29.6833	-29.8325	-30.507	-30.6552	-30.0031	-30.1524		-30.391	-30.6238	-29.6649	-29.8034	-29.7201	-28.3781	-29.8908	-28.4246
2.4	-34.4967	-34.399	-34.5698	-34.4747	-34.6659	-35.2606	-35.4315	-34.8932	-35.0844		-35.2929	-35.5805	-34.4555	-34.6357	-34.5132	-32.9538	-34.7263	-33.018
2.3	-39.8307	-39.5105	-39.7235	-39.6457	-39.8931	-40.5172	-40.7302	-40.141	-40.3885		-40.5803	-40.9402	-39.6022	-39.8345	-39.7326	-38.037	-40.0105	-38.1512
2.2	-45.554	-44.9586	-45.2635	-45.2058	-45.5328	-46.1105	-46.4154	-45.8972	-46.2242		-46.1918	-46.6522	-45.2081	-45.5196	-45.2013	-43.2203	-45.5593	-43.3736
2.1	-51.4316	-50.5696	-51.013	-50.9194	-51.3692	-52.0301	-52.4734	-51.7827	-52.2326		-51.7583	-52.3532	-51.0766	-51.5219	-50.6048	-48.298	-51.0638	-48.4849
2	-56.7941	-55.541	-56.1325	-56.1083	-56.7211	-57.0234	-57.6149	-56.9915	-57.6043		-56.8962	-57.6894	-56.4086	-57.0258	-55.5077	-52.7307	-56.1117	-52.9564
1.9	-60.4897	-58.7825	-59.5647	-59.5484	-60.3715	-60.6675	-61.4497	-60.6187	-61.4418		-60.3474	-61.3632	-59.9161	-60.7544	-58.8129	-55.7437	-59.6057	-56.0908
1.8	-60.5216	-58.8122	-59.8441	-59.3451	-60.4092	-61.03	-62.062	-60.4459	-61.5101		-59.9395	-61.2059	-59.7571	-60.84	-58.5209	-55.6839	-59.5477	-56.2312
1.7	-53.7379	-51.9299	-53.2137	-52.3149	-53.6259	-54.33	-55.6137	-53.5083	-54.8193		-52.7639	-54.287	-52.7436	-54.0789	-51.4575	-48.8447	-52.7199	-49.5859
1.6	-35.3113	-33.3833	-34.8858	-33.7858	-35.318	-35.961	-37.4635	-35.1501	-36.6823		-34.3789	-36.1597	-34.2421	-35.7976	-32.8733	-29.8621	-34.359	-30.7577
		Absolute error
		0.022837	0.145624	0.0801556	0.208679	0.673124	0.795911	0.328284	0.456808		0.771497	0.965824	0.078056	0.200095
		0.0429393	0.19114	0.00845256	0.140756	0.815245	0.963446	0.311416	0.460625		0.699303	0.932081	0.0268439	0.111624
		0.0977635	0.073125	0.0219854	0.169223	0.763881	0.93477	0.396445	0.587653		0.796172	1.0838	0.0412186	0.139017
		0.320217	0.107272	0.185048	0.0624084	0.686474	0.899419	0.310275	0.557732		0.749617	1.10945	0.228488	0.00372239
		0.595398	0.290535	0.348193	0.0211722	0.556521	0.861384	0.343204	0.670225		0.63776	1.09819	0.345929	0.0344152
		0.861966	0.418583	0.512241	0.0623883	0.598452	1.04183	0.351139	0.800992		0.326651	0.921602	0.354975	0.0903285
		1.25311	0.661679	0.685814	0.0730547	0.229299	0.820729	0.197359	0.810118		0.102036	0.89523	0.385498	0.231632
		1.70725	0.925046	0.94138	0.118237	0.177797	0.96	0.128948	0.95209		0.142313	0.87346	0.573625	0.264652
		1.70944	0.677465	1.17656	0.112411	0.508398	1.54038	0.0757057	0.988447		0.582141	0.684279	0.764507	0.318358
		1.80801	0.524285	1.42301	0.112034	0.592058	1.87578	0.22962	1.08135		0.973989	0.549018	0.994316	0.340953
		1.92805	0.425567	1.5255	0.00670118	0.649626	2.15211	0.161204	1.371		0.932425	0.84833	1.06924	0.486221
		Square of the absolute error
		0.000521527	0.0212065	0.00642492	0.043547	0.453096	0.633475	0.107771	0.208673		0.595208	0.932816	0.00609273	0.040038
		0.00184378	0.0365346	7.14458e-05	0.0198123	0.664624	0.928228	0.09698	0.212175		0.489025	0.868776	0.000720597	0.0124599
		0.00955771	0.00534726	0.00048336	0.0286363	0.583515	0.873795	0.157169	0.345336		0.63389	1.17463	0.00169897	0.0193258
		0.102539	0.0115073	0.0342429	0.00389481	0.471247	0.808955	0.0962705	0.311065		0.561925	1.23088	0.0522066	1.38562e-05
		0.354499	0.0844107	0.121238	0.000448262	0.309716	0.741982	0.117789	0.449201		0.406738	1.20602	0.119667	0.0011844
		0.742985	0.175212	0.262391	0.0038923	0.358144	1.08542	0.123299	0.641589		0.106701	0.84935	0.126007	0.00815924
		1.57028	0.437819	0.470341	0.00533699	0.0525781	0.673595	0.0389507	0.656292		0.0104114	0.801436	0.148609	0.0536533
		2.9147	0.85571	0.886196	0.0139801	0.0316118	0.921601	0.0166275	0.906476		0.0202531	0.762932	0.329045	0.0700409
		2.92219	0.458959	1.3843	0.0126362	0.258469	2.37276	0.00573136	0.977028		0.338889	0.468238	0.584471	0.101352
		3.2689	0.274875	2.02495	0.0125516	0.350533	3.51857	0.0527255	1.16933		0.948654	0.301421	0.988664	0.116249
		3.71739	0.181107	2.32715	4.49058e-05	0.422014	4.63159	0.0259867	1.87963		0.869417	0.719665	1.14327	0.236411
		Error
		-0.022837	-0.145624	-0.0801556	-0.208679	-0.673124	-0.795911	-0.328284	-0.456808		-0.771497	-0.965824	-0.078056	-0.200095
		-0.0429393	-0.19114	0.00845256	-0.140756	-0.815245	-0.963446	-0.311416	-0.460625		-0.699303	-0.932081	0.0268439	-0.111624
		0.0977635	-0.073125	0.0219854	-0.169223	-0.763881	-0.93477	-0.396445	-0.587653		-0.796172	-1.0838	0.0412186	-0.139017
		0.320217	0.107272	0.185048	-0.0624084	-0.686474	-0.899419	-0.310275	-0.557732		-0.749617	-1.10945	0.228488	-0.00372239
		0.595398	0.290535	0.348193	0.0211722	-0.556521	-0.861384	-0.343204	-0.670225		-0.63776	-1.09819	0.345929	0.0344152
		0.861966	0.418583	0.512241	0.0623883	-0.598452	-1.04183	-0.351139	-0.800992		-0.326651	-0.921602	0.354975	-0.0903285
		1.25311	0.661679	0.685814	0.0730547	-0.229299	-0.820729	-0.197359	-0.810118		-0.102036	-0.89523	0.385498	-0.231632
		1.70725	0.925046	0.94138	0.118237	-0.177797	-0.96	-0.128948	-0.95209		0.142313	-0.87346	0.573625	-0.264652
		1.70944	0.677465	1.17656	0.112411	-0.508398	-1.54038	0.0757057	-0.988447		0.582141	-0.684279	0.764507	-0.318358
		1.80801	0.524285	1.42301	0.112034	-0.592058	-1.87578	0.22962	-1.08135		0.973989	-0.549018	0.994316	-0.340953
		1.92805	0.425567	1.5255	-0.00670118	-0.649626	-2.15211	0.161204	-1.371		0.932425	-0.84833	1.06924	-0.486221

## Sheet: Pt+_TZVPP
Error analysis		all values in kcal/mol
	Uncorrected				Corrected					Reference
	DLPNO-CCSD(T0) NormalPNO	DLPNO-CCSD(T1) NormalPNO	DLPNO-CCSD(T0) TightPNO	DLPNO-CCSD(T1) TightPNO	DLPNO-CCSD(T0)+dMP2 NormalPNO	DLPNO-CCSD(T1)+dMP2 NormalPNO	DLPNO-CCSD(T0)+dMP2 TightPNO	DLPNO-CCSD(T1)+dMP2 TightPNO		Bistoni(5/6)	Bistoni(5/6) T1	Bistoni(6/7)	Bistoni(6/7) T1
ME	1.23609	0.516727	0.908095	0.158037	-0.038088	-0.757453	0.0771887	-0.672869		1.14705	0.337571	0.546418	0.0242696
MAE	1.23609	0.547919	0.908095	0.199775	0.315906	0.757453	0.281088	0.672869		1.14705	0.37078	0.584766	0.220453
RMSE	1.45931	0.632628	1.08934	0.226202	0.34617	0.832499	0.29525	0.736521		1.4167	0.472143	0.698712	0.269831
MPE	2.2136	0.973243	1.85547	0.37669	0.411909	-0.300185	0.449074	-0.206946		2.41862	0.850138	1.54904	0.467516
MNE	0.0749636	-0.11371	0.0530007	-0.163737	-0.544267	-1.40815	-0.34764	-1.20495		0.130409	-0.0979462	-0.101616	-0.467516
ES	2.13864	1.08695	1.80247	0.540427	0.956176	1.10797	0.796714	0.997999		2.28821	0.948084	1.65065	0.935033
		Uncorrected				Corrected					Reference Bistoni et al.
Metal-CO disitance	Reference	DLPNO-CCSD(T0) NormalPNO	DLPNO-CCSD(T1) NormalPNO	DLPNO-CCSD(T0) TightPNO	DLPNO-CCSD(T1) TightPNO	DLPNO-CCSD(T0)+dMP2 NormalPNO	DLPNO-CCSD(T1)+dMP2 NormalPNO	DLPNO-CCSD(T0)+dMP2 TightPNO	DLPNO-CCSD(T1)+dMP2 TightPNO		extr.(5/6)	extr.(5/6) T1	extr.(6/7)	extr.(6/7) T1	TcutPNO 10^(-6) T0	TcutPNO 10^(-5) T0	TcutPNO 10^(-6) T1	TcutPNO 10^(-5) T1
2.6	-26.3211	-26.2462	-26.4348	-26.2681	-26.4849	-26.7128	-26.9015	-26.5575	-26.7742		-26.1907	-26.4191	-26.4227	-26.6589	-25.9589	-25.4953	-26.1369	-25.5726
2.5	-30.6698	-30.5108	-30.7276	-30.4835	-30.7356	-31.1244	-31.3413	-30.8783	-31.1304		-30.3845	-30.6569	-30.6307	-30.9015	-30.1891	-29.7981	-30.4038	-29.8977
2.4	-35.5508	-35.1938	-35.4451	-35.2459	-35.55	-36.0951	-36.3463	-35.7765	-36.0805		-35.2787	-35.6067	-35.3536	-35.6763	-35.0306	-34.5345	-35.2972	-34.6783
2.3	-40.9315	-40.1409	-40.4558	-40.4583	-40.8282	-41.0245	-41.3394	-41.0348	-41.4047		-40.5682	-40.9603	-40.5788	-40.9687	-40.2172	-39.515	-40.5471	-39.7209
2.2	-46.7003	-45.717	-46.156	-46.0413	-46.5058	-46.5615	-47.0005	-46.4427	-46.9073		-45.9811	-46.473	-46.2282	-46.7192	-45.6674	-45.0401	-46.0792	-45.2916
2.1	-52.4712	-51.2145	-51.7803	-51.6369	-52.2242	-52.9345	-53.5003	-52.8188	-53.4061		-51.4937	-52.1428	-51.9328	-52.548	-51.0452	-50.1481	-51.5766	-50.4443
2	-57.7565	-56.1056	-56.8385	-56.6255	-57.3798	-57.4459	-58.1788	-57.4457	-58.1999		-56.4147	-57.2485	-57.0277	-57.8195	-55.821	-54.6338	-56.5004	-55.0042
1.9	-61.2335	-59.3143	-60.2603	-59.9969	-60.9759	-60.8216	-61.7675	-60.9929	-61.9719		-59.5625	-60.6198	-60.4959	-61.5266	-58.9989	-57.8715	-59.8745	-58.3838
1.8	-61.0201	-58.9522	-60.1396	-59.4897	-60.7012	-60.7532	-61.9406	-60.6845	-61.896		-58.8652	-60.17	-60.1025	-61.3742	-58.264	-57.0616	-59.3553	-57.726
1.7	-54.0462	-51.9222	-53.3534	-52.3213	-53.7784	-53.8773	-55.3086	-53.6694	-55.1266		-51.7627	-53.3307	-52.9433	-54.4656	-51.0772	-49.7062	-52.4041	-50.5509
1.6	-35.5415	-33.3279	-34.967	-33.6861	-35.3401	-35.3106	-36.9497	-35.0925	-36.7465		-33.1229	-34.9016	-34.2969	-36.0091	-32.4643	-31.1471	-34.0022	-32.2034
		Absolute error
		0.0749636	0.11371	0.0530007	0.163737	0.39167	0.580344	0.236348	0.453086		0.130409	0.0979462	0.101616	0.33772
		0.158998	0.0578483	0.186306	0.0658208	0.454649	0.671495	0.208475	0.460602		0.285253	0.0129135	0.0390936	0.231715
		0.356989	0.105743	0.304876	0.000840236	0.544267	0.795513	0.225681	0.529716		0.272114	0.0559049	0.197224	0.125528
		0.790553	0.475655	0.473191	0.103302	0.0930209	0.407919	0.1033	0.473189		0.36323	0.0288002	0.352636	0.0372135
		0.983357	0.544295	0.659086	0.194502	0.138877	0.300185	0.257638	0.206946		0.71922	0.227381	0.472177	0.0188388
		1.25666	0.690887	0.834227	0.246958	0.463362	1.02913	0.34764	0.934909		0.977468	0.328374	0.538333	0.0768248
		1.65088	0.917976	1.13097	0.37669	0.310603	0.422299	0.310795	0.443482		1.34179	0.507975	0.728744	0.0629979
		1.91917	0.973243	1.23662	0.257603	0.411909	0.534023	0.240673	0.73834		1.671	0.613736	0.737593	0.293123
		2.06788	0.880501	1.53044	0.318899	0.266895	0.920486	0.335606	0.875934		2.15495	0.850138	0.917587	0.354051
		2.12396	0.692716	1.72486	0.267718	0.168808	1.26243	0.376735	1.08041		2.28346	0.715424	1.10282	0.419448
		2.2136	0.574539	1.85547	0.201453	0.230909	1.40815	0.449074	1.20495		2.41862	0.639992	1.2446	0.467516
		Square of the absolute error
		0.00561954	0.0129301	0.00280908	0.0268099	0.153405	0.336799	0.0558604	0.205287		0.0170065	0.00959345	0.0103257	0.114055
		0.0252803	0.00334642	0.0347099	0.00433237	0.206706	0.450906	0.0434619	0.212154		0.081369	0.000166759	0.00152831	0.053692
		0.127441	0.0111816	0.0929492	7.05996e-07	0.296226	0.632841	0.0509319	0.280599		0.0740461	0.00312535	0.0388973	0.0157573
		0.624975	0.226248	0.22391	0.0106713	0.00865288	0.166398	0.010671	0.223908		0.131936	0.000829451	0.124352	0.00138485
		0.966991	0.296257	0.434395	0.0378309	0.019287	0.090111	0.0663774	0.0428268		0.517278	0.0517022	0.222951	0.0003549
		1.57918	0.477325	0.695935	0.0609885	0.214705	1.05911	0.120854	0.874056		0.955444	0.107829	0.289802	0.00590205
		2.7254	0.842679	1.27909	0.141895	0.0964743	0.178336	0.0965934	0.196677		1.8004	0.258039	0.531068	0.00396874
		3.68323	0.947202	1.52922	0.0663593	0.169669	0.28518	0.0579235	0.545146		2.79223	0.376672	0.544044	0.0859213
		4.27613	0.775281	2.34224	0.101697	0.0712327	0.847294	0.112631	0.767261		4.64379	0.722735	0.841967	0.125352
		4.5112	0.479856	2.97514	0.0716731	0.0284961	1.59374	0.141929	1.16728		5.21417	0.511831	1.21621	0.175936
		4.90003	0.330095	3.44278	0.0405832	0.0533191	1.98289	0.201667	1.45189		5.8497	0.40959	1.54904	0.218571
		Error
		0.0749636	-0.11371	0.0530007	-0.163737	-0.39167	-0.580344	-0.236348	-0.453086		0.130409	-0.0979462	-0.101616	-0.33772
		0.158998	-0.0578483	0.186306	-0.0658208	-0.454649	-0.671495	-0.208475	-0.460602		0.285253	0.0129135	0.0390936	-0.231715
		0.356989	0.105743	0.304876	0.000840236	-0.544267	-0.795513	-0.225681	-0.529716		0.272114	-0.0559049	0.197224	-0.125528
		0.790553	0.475655	0.473191	0.103302	-0.0930209	-0.407919	-0.1033	-0.473189		0.36323	-0.0288002	0.352636	-0.0372135
		0.983357	0.544295	0.659086	0.194502	0.138877	-0.300185	0.257638	-0.206946		0.71922	0.227381	0.472177	-0.0188388
		1.25666	0.690887	0.834227	0.246958	-0.463362	-1.02913	-0.34764	-0.934909		0.977468	0.328374	0.538333	-0.0768248
		1.65088	0.917976	1.13097	0.37669	0.310603	-0.422299	0.310795	-0.443482		1.34179	0.507975	0.728744	-0.0629979
		1.91917	0.973243	1.23662	0.257603	0.411909	-0.534023	0.240673	-0.73834		1.671	0.613736	0.737593	-0.293123
		2.06788	0.880501	1.53044	0.318899	0.266895	-0.920486	0.335606	-0.875934		2.15495	0.850138	0.917587	-0.354051
		2.12396	0.692716	1.72486	0.267718	0.168808	-1.26243	0.376735	-1.08041		2.28346	0.715424	1.10282	-0.419448
		2.2136	0.574539	1.85547	0.201453	0.230909	-1.40815	0.449074	-1.20495		2.41862	0.639992	1.2446	-0.467516

## Sheet: Pt+_QZVPP
Error analysis		all values in kcal/mol
	Uncorrected				Corrected					Reference
	DLPNO-CCSD(T0) NormalPNO	DLPNO-CCSD(T1) NormalPNO	DLPNO-CCSD(T0) TightPNO	DLPNO-CCSD(T1) TightPNO	DLPNO-CCSD(T0)+dMP2 NormalPNO	DLPNO-CCSD(T1)+dMP2 NormalPNO	DLPNO-CCSD(T0)+dMP2 TightPNO	DLPNO-CCSD(T1)+dMP2 TightPNO		Bistoni(5/6)	Bistoni(5/6) T1	Bistoni(6/7)	Bistoni(6/7) T1
ME	1.07756	0.234258	0.927882	0.04167	-0.338211	-1.18152	0.00931696	-0.876895		0.97505	0.0316924	0.622465	0.033918
MAE	1.07844	0.339512	0.927882	0.137011	0.338211	1.18152	0.305121	0.876895		0.97505	0.233388	0.62071	0.31677
RMSE	1.31432	0.380851	1.1228	0.155347	0.386044	1.24133	0.326782	0.897709		1.2399	0.264308	0.791186	0.318989
MPE	2.1152	0.622881	1.95492	0.242401	-0.0570272	-0.791779	0.498803	-0.599186		2.07974	0.421322	2.12199	0.382892
MNE	-0.00479167	-0.26818	0.132612	-0.172149	-0.686527	-1.92604	-0.350052	-1.27385		0.0857081	-0.349235	6.76698e-06	-0.382892
ES	2.11999	0.891062	1.8223	0.41455	0.6295	1.13427	0.848855	0.674662		1.99404	0.770557	2.12198	0.765784
		Uncorrected				Corrected					Reference Bistoni et al.
Metal-CO disitance	Reference	DLPNO-CCSD(T0) NormalPNO	DLPNO-CCSD(T1) NormalPNO	DLPNO-CCSD(T0) TightPNO	DLPNO-CCSD(T1) TightPNO	DLPNO-CCSD(T0)+dMP2 NormalPNO	DLPNO-CCSD(T1)+dMP2 NormalPNO	DLPNO-CCSD(T0)+dMP2 TightPNO	DLPNO-CCSD(T1)+dMP2 TightPNO		extr.(5/6)	extr.(5/6) T1	extr.(6/7)	extr.(6/7) T1	TcutPNO 10^(-6) T0	TcutPNO 10^(-5) T0	TcutPNO 10^(-6) T1	TcutPNO 10^(-5) T1
2.6	-27.0992	-27.1039	-27.3673	-26.9665	-27.2713	-27.6275	-27.8909	-27.3936	-27.6983		-26.9433	-27.2571	-27.0966	-27.4297	-26.7065	-26.233	-26.9545	-26.3493
2.5	-31.5345	-31.4333	-31.7317	-31.3212	-31.6759	-32.0626	-32.3611	-31.8017	-32.1565		-31.4488	-31.8254	-31.4557	-31.84	-31.0521	-30.2589	-31.3478	-30.3926
2.4	-36.5568	-36.313	-36.6703	-36.2561	-36.6761	-37.2434	-37.6007	-36.9069	-37.3269		-36.4015	-36.8365	-36.401	-36.8567	-35.9662	-35.0958	-36.315	-35.272
2.3	-42.082	-41.5477	-42.0006	-41.6505	-42.151	-42.4906	-42.9435	-42.3479	-42.8484		-41.9095	-42.4312	-41.787	-42.3247	-41.3777	-40.314	-41.8038	-40.5488
2.2	-48.0849	-47.3033	-47.8803	-47.4951	-48.1073	-48.4105	-48.9875	-48.282	-48.8941		-47.4945	-48.1165	-47.7565	-48.4183	-46.9724	-45.9281	-47.4854	-46.2231
2.1	-54.1094	-53.0231	-53.7278	-53.3587	-54.1079	-54.4385	-55.1432	-54.3615	-55.1108		-53.2807	-54.0627	-53.6668	-54.4684	-52.7424	-51.6658	-53.387	-52.0356
2	-59.7543	-58.2573	-59.1314	-58.6604	-59.5913	-59.8113	-60.6855	-59.6693	-60.6002		-58.4769	-59.4656	-59.0329	-60.0244	-57.9155	-56.7925	-58.7251	-57.2441
1.9	-63.5899	-61.931	-63.03	-62.2612	-63.4053	-63.8715	-64.9705	-63.3401	-64.4842		-62.1365	-63.3783	-62.6976	-63.9068	-61.3884	-59.8924	-62.4023	-60.4502
1.8	-63.8298	-62.0023	-63.3405	-62.215	-63.5874	-64.1626	-65.5007	-63.4063	-64.7787		-61.9437	-63.4084	-62.6869	-64.132	-61.2713	-59.9263	-62.498	-60.6772
1.7	-57.3563	-55.3441	-56.9047	-55.5604	-57.1473	-57.4234	-58.984	-56.8839	-58.4709		-55.2765	-56.9889	-56.0449	-57.6976	-54.5913	-53.2209	-56.0467	-54.1622
1.6	-39.4596	-37.3445	-39.0951	-37.5047	-39.2774	-39.6351	-41.3857	-38.9608	-40.7335		-37.4192	-39.3373	-38.0029	-39.8425	-36.5083	-34.6865	-38.1471	-35.7666
		Absolute error
		0.00479167	0.26818	0.132612	0.172149	0.528391	0.791779	0.294424	0.599186		0.155894	0.157931	0.00260134	0.330551
		0.101173	0.197289	0.213268	0.141472	0.528151	0.826612	0.267255	0.621996		0.0857081	0.29092	0.0787431	0.305548
		0.243893	0.113426	0.300771	0.119271	0.686527	1.04385	0.350052	0.770095		0.155365	0.279606	0.155854	0.299842
		0.534255	0.0813592	0.431466	0.0690424	0.408621	0.861517	0.26594	0.766449		0.172509	0.349235	0.295032	0.24268
		0.781601	0.204541	0.589711	0.0224429	0.325596	0.902656	0.197097	0.80925		0.590357	0.0316359	0.328316	0.333416
		1.0863	0.381583	0.75072	0.00145708	0.329099	1.03382	0.252154	1.00142		0.828641	0.0466262	0.442607	0.358979
		1.497	0.622881	1.09387	0.163017	0.0570272	0.931143	0.08501	0.845839		1.27738	0.288714	0.721369	0.270077
		1.65896	0.559968	1.32871	0.184636	0.281573	1.38057	0.249813	0.894262		1.45346	0.211617	0.892328	0.316876
		1.82741	0.489246	1.61474	0.242401	0.332824	1.67099	0.423426	0.948913		1.88603	0.421322	1.14286	0.302268
		2.01221	0.451595	1.79592	0.208971	0.0670998	1.62771	0.472357	1.11459		2.07974	0.36734	1.3114	0.341344
		2.1152	0.364564	1.95492	0.182266	0.175411	1.92604	0.498803	1.27385		2.04046	0.122327	1.4567	0.382892
		Square of the absolute error
		2.29601e-05	0.0719206	0.017586	0.0296354	0.279197	0.626914	0.0866856	0.359023		0.0243028	0.0249422	6.76698e-06	0.109264
		0.0102359	0.038923	0.0454833	0.0200144	0.278943	0.683288	0.0714254	0.386878		0.00734589	0.0846342	0.00620047	0.0933598
		0.0594838	0.0128654	0.0904633	0.0142257	0.47132	1.08961	0.122537	0.593046		0.0241383	0.0781796	0.0242904	0.0899049
		0.285429	0.00661932	0.186163	0.00476686	0.166971	0.742212	0.0707243	0.587444		0.0297595	0.121965	0.0870441	0.0588938
		0.610901	0.0418369	0.347759	0.000503684	0.106013	0.814789	0.0388471	0.654886		0.348521	0.00100083	0.107791	0.111167
		1.18005	0.145605	0.56358	2.12308e-06	0.108306	1.06878	0.0635815	1.00283		0.686647	0.002174	0.195901	0.128866
		2.241	0.387981	1.19654	0.0265746	0.0032521	0.867027	0.0072267	0.715444		1.6317	0.0833555	0.520373	0.0729415
		2.75216	0.313564	1.76547	0.0340905	0.0792836	1.90597	0.0624065	0.799705		2.11256	0.0447817	0.79625	0.10041
		3.33943	0.239362	2.60739	0.0587582	0.110772	2.79221	0.17929	0.900436		3.5571	0.177512	1.30612	0.0913662
		4.04898	0.203938	3.22532	0.0436688	0.00450239	2.64945	0.223122	1.24231		4.32534	0.134938	1.71977	0.116516
		4.47406	0.132907	3.8217	0.0332209	0.0307691	3.70965	0.248804	1.62269		4.16346	0.0149638	2.12199	0.146606
		Error
		-0.00479167	-0.26818	0.132612	-0.172149	-0.528391	-0.791779	-0.294424	-0.599186		0.155894	-0.157931	0.00260134	-0.330551
		0.101173	-0.197289	0.213268	-0.141472	-0.528151	-0.826612	-0.267255	-0.621996		0.0857081	-0.29092	0.0787431	-0.305548
		0.243893	-0.113426	0.300771	-0.119271	-0.686527	-1.04385	-0.350052	-0.770095		0.155365	-0.279606	0.155854	-0.299842
		0.534255	0.0813592	0.431466	-0.0690424	-0.408621	-0.861517	-0.26594	-0.766449		0.172509	-0.349235	0.295032	-0.24268
		0.781601	0.204541	0.589711	-0.0224429	-0.325596	-0.902656	-0.197097	-0.80925		0.590357	-0.0316359	0.328316	-0.333416
		1.0863	0.381583	0.75072	0.00145708	-0.329099	-1.03382	-0.252154	-1.00142		0.828641	0.0466262	0.442607	-0.358979
		1.497	0.622881	1.09387	0.163017	-0.0570272	-0.931143	0.08501	-0.845839		1.27738	0.288714	0.721369	-0.270077
		1.65896	0.559968	1.32871	0.184636	-0.281573	-1.38057	0.249813	-0.894262		1.45346	0.211617	0.892328	-0.316876
		1.82741	0.489246	1.61474	0.242401	-0.332824	-1.67099	0.423426	-0.948913		1.88603	0.421322	1.14286	-0.302268
		2.01221	0.451595	1.79592	0.208971	-0.0670998	-1.62771	0.472357	-1.11459		2.07974	0.36734	1.3114	-0.341344
		2.1152	0.364564	1.95492	0.182266	-0.175411	-1.92604	0.498803	-1.27385		2.04046	0.122327	1.4567	-0.382892
