# Supplementary material for: MP2-Based Correction Scheme to Approach the Limit of a Complete Pair Natural Orbitals Space in DLPNO-CCSD(T) Calculations
Source: J Chem Theory Comput. 2023 Jun 20;19(13):4023–32. doi: 10.1021/acs.jctc.3c00444 (PMC10339718; doi:10.1021/acs.jctc.3c00444)
Supplement: Supplementary file 1 — ct3c00444_si_001.zip [file ct3c00444_si_001.zip › M-CO_data/cationic/SI_Pt+(Mult=4)-CO.xlsx]

## Sheet: Pt+_SVP
Error analysis		all values in kcal/mol
	Uncorrected				Corrected					Reference
	DLPNO-CCSD(T0) NormalPNO	DLPNO-CCSD(T1) NormalPNO	DLPNO-CCSD(T0) TightPNO	DLPNO-CCSD(T1) TightPNO	DLPNO-CCSD(T0)+dMP2 NormalPNO	DLPNO-CCSD(T1)+dMP2 NormalPNO	DLPNO-CCSD(T0)+dMP2 TightPNO	DLPNO-CCSD(T1)+dMP2 TightPNO		Bistoni(5/6)	Bistoni(5/6) T1	Bistoni(6/7)	Bistoni(6/7) T1
ME	1.53999	1.00668	1.22172	0.618367	0.45337	-0.0799418	0.545209	-0.0581438		0.981372	0.363628	0.993719	0.207937
MAE	1.53999	1.00668	1.22172	0.618367	0.534743	0.201738	0.545209	0.12507		0.981372	0.363628	0.927891	0.270295
RMSE	1.75521	1.11507	1.36764	0.658724	0.686679	0.230836	0.634859	0.162571		1.06534	0.386204	1.06084	0.288481
MPE	2.92825	1.63309	2.34493	0.932543	1.28669	0.277974	1.13723	0.15967		1.86748	0.595642	3.55246	0.40119
MNE	0.478708	0.32255	0.448756	0.269335	-0.222217	-0.426986	0.119718	-0.342685		0.414588	0.169022	0.0867433	0.00978983
ES	2.44955	1.31054	1.89617	0.663208	1.50891	0.70496	1.01751	0.502356		1.45289	0.42662	3.46572	0.3914
		Uncorrected				Corrected					Reference Bistoni et al.
Metal-CO disitance	Reference	DLPNO-CCSD(T0) NormalPNO	DLPNO-CCSD(T1) NormalPNO	DLPNO-CCSD(T0) TightPNO	DLPNO-CCSD(T1) TightPNO	DLPNO-CCSD(T0)+dMP2 NormalPNO	DLPNO-CCSD(T1)+dMP2 NormalPNO	DLPNO-CCSD(T0)+dMP2 TightPNO	DLPNO-CCSD(T1)+dMP2 TightPNO		extr.(5/6)	extr.(5/6) T1	extr.(6/7)	extr.(6/7) T1	TcutPNO 10^(-6) T0	TcutPNO 10^(-5) T0	TcutPNO 10^(-6) T1	TcutPNO 10^(-5) T1
2.6	-15.3852	-14.9065	-15.0627	-14.9364	-15.1159	-15.5125	-15.6687	-15.1472	-15.3266		-14.9706	-15.1523	-15.0907	-15.2863	-14.628	-13.9427	-14.7751	-14.0206
2.5	-16.2687	-15.6757	-15.8546	-15.7374	-15.9513	-16.366	-16.5449	-16.0396	-16.2535		-15.8003	-16.0142	-15.9042	-16.1391	-15.4038	-14.6108	-15.5757	-14.6986
2.4	-16.7799	-16.0493	-16.2541	-16.1218	-16.3768	-17.0021	-17.2069	-16.6602	-16.9152		-16.1537	-16.4029	-16.2927	-16.5755	-15.78	-15.0326	-15.9793	-15.1322
2.3	-16.6991	-15.8582	-16.0979	-15.9386	-16.2438	-16.6998	-16.9396	-16.4124	-16.7176		-15.9114	-16.2031	-16.1569	-16.497	-15.502	-14.6833	-15.7373	-14.8057
2.2	-15.7147	-14.6329	-14.9355	-14.8067	-15.1764	-15.4663	-15.7689	-15.1853	-15.555		-14.8601	-15.2216	-15.0531	-15.463	-14.3139	-13.2217	-14.6032	-13.3663
2.1	-13.3578	-11.9635	-12.3317	-12.2669	-12.7284	-12.8256	-13.1939	-12.8112	-13.2727		-12.3189	-12.7621	-12.5847	-13.1001	-11.6312	-10.2556	-11.985	-10.4309
2	-8.89716	-7.19083	-7.68347	-7.61455	-8.19314	-8.47985	-8.9725	-8.50525	-9.08384		-7.85937	-8.43338	-7.96621	-8.60607	-6.91123	-5.01495	-7.36728	-5.23508
1.9	-1.11058	0.906419	0.246797	0.41113	-0.327021	-0.172983	-0.832605	-0.322913	-1.06106		-0.169766	-0.941558	0.0839015	-0.720464	1.06559	3.53629	0.459866	3.26271
1.8	12.0159	14.4614	13.6153	13.8363	12.8939	12.8938	12.0477	12.6772	11.7347		13.3053	12.3269	13.4434	12.4171	14.6221	17.2558	13.8473	16.8883
1.7	33.7625	36.486	35.3956	35.8342	34.6536	35.0492	33.9588	34.8997	33.7191		35.2318	33.9917	35.4084	34.1337	36.6857	39.5935	35.6934	39.0967
1.6	69.2964	72.2247	70.8975	71.6414	70.229	70.4311	69.104	70.3661	68.9537		71.1639	69.6742	71.1812	69.6716	72.5616	75.357	71.3436	74.6824
		Absolute error
		0.478708	0.32255	0.448756	0.269335	0.127332	0.28349	0.23798	0.0585595		0.414588	0.232898	0.294522	0.0989436
		0.59306	0.414111	0.531327	0.317447	0.0972142	0.276164	0.229166	0.0152859		0.468459	0.254521	0.364511	0.129636
		0.730589	0.52582	0.658123	0.403168	0.222217	0.426986	0.119718	0.135237		0.626178	0.377057	0.487241	0.204446
		0.840892	0.601146	0.760477	0.455267	0.000790434	0.240536	0.286692	0.0185179		0.787688	0.495937	0.5422	0.202029
		1.08182	0.77919	0.908	0.538271	0.248376	0.054257	0.529399	0.15967		0.854604	0.493091	0.661626	0.251648
		1.3943	1.02605	1.09089	0.629349	0.532136	0.163886	0.546603	0.0850603		1.03881	0.595642	0.773044	0.257665
		1.70633	1.21368	1.28261	0.704021	0.417302	0.0753436	0.391909	0.186679		1.03779	0.463782	0.930949	0.291091
		2.017	1.35738	1.52171	0.783559	0.937597	0.277974	0.787667	0.0495162		0.940814	0.169022	1.19448	0.390116
		2.44549	1.59937	1.82038	0.877929	0.877843	0.031719	0.661234	0.281221		1.28938	0.310915	1.42748	0.40119
		2.72348	1.63309	2.07171	0.891146	1.28669	0.196299	1.13723	0.043333		1.4693	0.229246	1.64595	0.371265
		2.92825	1.60111	2.34493	0.932543	1.13468	0.192462	1.0697	0.342685		1.86748	0.377793	1.8848	0.375218
		Square of the absolute error
		0.229161	0.104039	0.201382	0.0725412	0.0162134	0.0803664	0.0566346	0.00342921		0.171883	0.0542413	0.0867433	0.00978983
		0.351721	0.171488	0.282309	0.100773	0.0094506	0.0762664	0.0525169	0.000233657		0.219454	0.064781	0.132869	0.0168056
		0.533761	0.276487	0.433126	0.162545	0.0493802	0.182317	0.0143323	0.0182891		0.392099	0.142172	0.237404	0.041798
		0.7071	0.361377	0.578325	0.207268	6.24785e-07	0.0578577	0.0821921	0.000342913		0.620452	0.245954	0.293981	0.0408157
		1.17034	0.607138	0.824464	0.289736	0.0616907	0.00294382	0.280264	0.0254947		0.730348	0.243139	0.43775	0.0633265
		1.94407	1.05278	1.19004	0.39608	0.283168	0.0268586	0.298775	0.00723526		1.07912	0.354789	0.597597	0.0663914
		2.91156	1.47303	1.64509	0.495646	0.174141	0.00567666	0.153592	0.0348492		1.077	0.215093	0.866666	0.0847341
		4.06829	1.84247	2.3156	0.613965	0.879088	0.0772698	0.620419	0.00245185		0.88513	0.0285683	1.42679	0.152191
		5.98042	2.55797	3.3138	0.770759	0.770608	0.00100609	0.437231	0.0790854		1.6625	0.0966679	2.03769	0.160953
		7.41732	2.66697	4.29198	0.794141	1.65557	0.0385331	1.29329	0.00187775		2.15885	0.0525539	2.70916	0.137838
		8.57467	2.56355	5.49869	0.869637	1.2875	0.0370416	1.14426	0.117433		3.48749	0.142728	3.55246	0.140789
		Error
		0.478708	0.32255	0.448756	0.269335	-0.127332	-0.28349	0.23798	0.0585595		0.414588	0.232898	0.294522	0.0989436
		0.59306	0.414111	0.531327	0.317447	-0.0972142	-0.276164	0.229166	0.0152859		0.468459	0.254521	0.364511	0.129636
		0.730589	0.52582	0.658123	0.403168	-0.222217	-0.426986	0.119718	-0.135237		0.626178	0.377057	0.487241	0.204446
		0.840892	0.601146	0.760477	0.455267	-0.000790434	-0.240536	0.286692	-0.0185179		0.787688	0.495937	0.5422	0.202029
		1.08182	0.77919	0.908	0.538271	0.248376	-0.054257	0.529399	0.15967		0.854604	0.493091	0.661626	0.251648
		1.3943	1.02605	1.09089	0.629349	0.532136	0.163886	0.546603	0.0850603		1.03881	0.595642	0.773044	0.257665
		1.70633	1.21368	1.28261	0.704021	0.417302	-0.0753436	0.391909	-0.186679		1.03779	0.463782	0.930949	0.291091
		2.017	1.35738	1.52171	0.783559	0.937597	0.277974	0.787667	0.0495162		0.940814	0.169022	1.19448	0.390116
		2.44549	1.59937	1.82038	0.877929	0.877843	0.031719	0.661234	-0.281221		1.28938	0.310915	1.42748	0.40119
		2.72348	1.63309	2.07171	0.891146	1.28669	0.196299	1.13723	-0.043333		1.4693	0.229246	1.64595	0.371265
		2.92825	1.60111	2.34493	0.932543	1.13468	-0.192462	1.0697	-0.342685		1.86748	0.377793	1.8848	0.375218

## Sheet: Pt+_TZVP
Error analysis		all values in kcal/mol
	Uncorrected				Corrected					Reference
	DLPNO-CCSD(T0) NormalPNO	DLPNO-CCSD(T1) NormalPNO	DLPNO-CCSD(T0) TightPNO	DLPNO-CCSD(T1) TightPNO	DLPNO-CCSD(T0)+dMP2 NormalPNO	DLPNO-CCSD(T1)+dMP2 NormalPNO	DLPNO-CCSD(T0)+dMP2 TightPNO	DLPNO-CCSD(T1)+dMP2 TightPNO		Bistoni(5/6)	Bistoni(5/6) T1	Bistoni(6/7)	Bistoni(6/7) T1
ME	2.08673	1.48343	1.55778	0.880614	0.70415	0.100846	0.955548	0.278379		1.51036	0.792659	1.36173	0.377923
MAE	2.08673	1.48343	1.55778	0.880614	0.729373	0.207033	0.955548	0.278379		1.51036	0.792659	1.18496	0.451913
RMSE	2.33509	1.62442	1.73324	0.945368	0.916404	0.245006	1.06046	0.294951		1.73561	0.888395	1.30968	0.479523
MPE	3.76754	2.34267	2.90238	1.36887	1.63412	0.45456	1.7642	0.404128		2.97121	1.45237	4.88333	0.670336
MNE	0.706054	0.525735	0.562667	0.352678	-0.138724	-0.338168	0.272437	0.027738		0.459222	0.239604	0.194019	0.0284541
ES	3.06149	1.81694	2.33972	1.01619	1.77284	0.792728	1.49176	0.37639		2.51199	1.21276	4.68931	0.641882
		Uncorrected				Corrected					Reference Bistoni et al.
Metal-CO disitance	Reference	DLPNO-CCSD(T0) NormalPNO	DLPNO-CCSD(T1) NormalPNO	DLPNO-CCSD(T0) TightPNO	DLPNO-CCSD(T1) TightPNO	DLPNO-CCSD(T0)+dMP2 NormalPNO	DLPNO-CCSD(T1)+dMP2 NormalPNO	DLPNO-CCSD(T0)+dMP2 TightPNO	DLPNO-CCSD(T1)+dMP2 TightPNO		extr.(5/6)	extr.(5/6) T1	extr.(6/7)	extr.(6/7) T1	TcutPNO 10^(-6) T0	TcutPNO 10^(-5) T0	TcutPNO 10^(-6) T1	TcutPNO 10^(-5) T1
2.6	-16.2945	-15.5884	-15.7688	-15.7318	-15.9418	-16.2156	-16.3959	-15.8756	-16.0856		-15.8353	-16.0549	-15.8442	-16.0738	-15.5071	-14.8507	-15.6778	-14.9238
2.5	-17.8958	-17.0387	-17.2382	-17.25	-17.4947	-18.0345	-18.234	-17.6234	-17.8681		-17.1465	-17.3907	-17.4553	-17.7271	-16.8394	-16.2253	-17.0299	-16.3084
2.4	-19.2758	-18.3384	-18.5823	-18.462	-18.7531	-19.1763	-19.4203	-18.7227	-19.0138		-18.4596	-18.7516	-18.667	-18.989	-18.052	-17.2369	-18.2813	-17.3408
2.3	-20.2255	-18.9647	-19.2632	-19.2357	-19.5854	-19.8676	-20.1661	-19.5415	-19.8912		-19.3185	-19.6785	-19.4489	-19.8325	-18.8093	-17.7909	-19.0913	-17.917
2.2	-20.4378	-18.8146	-19.1663	-19.2251	-19.6526	-19.9396	-20.2914	-19.6469	-20.0744		-19.5172	-19.96	-19.4432	-19.9116	-18.7888	-17.3321	-19.1346	-17.4837
2.1	-19.4422	-17.4483	-17.8964	-17.9543	-18.4807	-18.9689	-19.417	-18.6018	-19.1281		-18.296	-18.854	-18.1998	-18.7719	-17.4633	-15.7979	-17.8982	-15.9865
2	-16.4791	-14.0746	-14.6606	-14.7833	-15.4519	-15.73	-16.316	-15.4954	-16.164		-15.0643	-15.7812	-15.1349	-15.8608	-14.08	-12.1115	-14.6339	-12.3395
1.9	-10.3047	-7.51548	-8.26674	-8.3167	-9.16063	-9.16393	-9.91519	-9.05661	-9.90054		-8.41629	-9.32201	-8.79541	-9.71068	-7.35928	-5.24527	-8.06053	-5.53758
1.8	1.07218	4.24358	3.28369	3.35566	2.29911	2.48663	1.52674	2.47709	1.42055		3.57794	2.45622	2.70789	1.56336	4.6512	6.79773	3.77062	6.39943
1.7	20.7808	24.2237	23.0313	23.3341	22.0371	22.2191	21.0267	22.3311	21.0341		23.616	22.2331	22.6032	21.2074	24.7958	27.1556	23.6965	26.6234
1.6	53.6081	57.3757	55.9508	56.5105	54.977	55.2423	53.8174	55.3723	53.8388		56.5793	54.9284	55.818	54.1834	57.8956	60.5282	56.5643	59.8361
		Absolute error
		0.706054	0.525735	0.562667	0.352678	0.0789057	0.101413	0.418904	0.208916		0.459222	0.239604	0.450287	0.220693
		0.85709	0.657646	0.645784	0.401085	0.138724	0.338168	0.272437	0.027738		0.749344	0.505107	0.440476	0.168683
		0.937453	0.693525	0.813833	0.522706	0.0994811	0.144447	0.553153	0.262026		0.816241	0.524206	0.608847	0.286824
		1.26076	0.962265	0.989746	0.640057	0.357833	0.0593368	0.683994	0.334305		0.90694	0.547012	0.776547	0.392997
		1.62328	1.27157	1.21276	0.785277	0.498195	0.146477	0.790923	0.363435		0.920679	0.477841	0.994625	0.52628
		1.99394	1.54584	1.4879	0.961571	0.473302	0.0252093	0.84043	0.314102		1.14621	0.588215	1.24239	0.670336
		2.40444	1.81849	1.69577	1.0272	0.749022	0.163076	0.983657	0.315091		1.41478	0.697893	1.34413	0.618241
		2.78919	2.03793	1.98797	1.14404	1.14073	0.389474	1.24806	0.404128		1.88838	0.98266	1.50926	0.593986
		3.1714	2.21151	2.28348	1.22694	1.41445	0.45456	1.40491	0.348371		2.50576	1.38404	1.63571	0.491183
		3.44291	2.25053	2.55331	1.25633	1.43834	0.245957	1.55035	0.253369		2.83522	1.45237	1.82242	0.426601
		3.76754	2.34267	2.90238	1.36887	1.63412	0.209248	1.7642	0.23069		2.97121	1.3203	2.20983	0.575216
		Square of the absolute error
		0.498512	0.276397	0.316594	0.124382	0.00622612	0.0102846	0.175481	0.0436458		0.210885	0.0574099	0.202758	0.0487054
		0.734604	0.432498	0.417037	0.160869	0.0192442	0.114358	0.0742221	0.000769396		0.561517	0.255133	0.194019	0.0284541
		0.878818	0.480976	0.662324	0.273221	0.00989649	0.020865	0.305978	0.0686577		0.66625	0.274792	0.370694	0.0822679
		1.58952	0.925953	0.979597	0.409673	0.128045	0.00352086	0.467848	0.11176		0.822541	0.299222	0.603026	0.154447
		2.63505	1.61688	1.4708	0.616659	0.248198	0.0214556	0.62556	0.132085		0.847649	0.228332	0.989279	0.276971
		3.97578	2.38963	2.21385	0.924619	0.224015	0.000635507	0.706323	0.09866		1.31379	0.345997	1.54352	0.449351
		5.78132	3.30691	2.87563	1.05514	0.561034	0.0265939	0.967582	0.0992822		2.00159	0.487055	1.80668	0.382222
		7.77959	4.15316	3.95203	1.30882	1.30127	0.15169	1.55766	0.163319		3.56598	0.96562	2.27787	0.35282
		10.0578	4.89077	5.21429	1.50538	2.00067	0.206625	1.97379	0.121363		6.27884	1.91557	2.67555	0.241261
		11.8536	5.06489	6.51939	1.57836	2.06882	0.0604946	2.40358	0.0641958		8.03845	2.10937	3.32123	0.181988
		14.1944	5.48813	8.42383	1.87381	2.67033	0.0437849	3.11241	0.053218		8.82809	1.74319	4.88333	0.330874
		Error
		0.706054	0.525735	0.562667	0.352678	0.0789057	-0.101413	0.418904	0.208916		0.459222	0.239604	0.450287	0.220693
		0.85709	0.657646	0.645784	0.401085	-0.138724	-0.338168	0.272437	0.027738		0.749344	0.505107	0.440476	0.168683
		0.937453	0.693525	0.813833	0.522706	0.0994811	-0.144447	0.553153	0.262026		0.816241	0.524206	0.608847	0.286824
		1.26076	0.962265	0.989746	0.640057	0.357833	0.0593368	0.683994	0.334305		0.90694	0.547012	0.776547	0.392997
		1.62328	1.27157	1.21276	0.785277	0.498195	0.146477	0.790923	0.363435		0.920679	0.477841	0.994625	0.52628
		1.99394	1.54584	1.4879	0.961571	0.473302	0.0252093	0.84043	0.314102		1.14621	0.588215	1.24239	0.670336
		2.40444	1.81849	1.69577	1.0272	0.749022	0.163076	0.983657	0.315091		1.41478	0.697893	1.34413	0.618241
		2.78919	2.03793	1.98797	1.14404	1.14073	0.389474	1.24806	0.404128		1.88838	0.98266	1.50926	0.593986
		3.1714	2.21151	2.28348	1.22694	1.41445	0.45456	1.40491	0.348371		2.50576	1.38404	1.63571	0.491183
		3.44291	2.25053	2.55331	1.25633	1.43834	0.245957	1.55035	0.253369		2.83522	1.45237	1.82242	0.426601
		3.76754	2.34267	2.90238	1.36887	1.63412	0.209248	1.7642	0.23069		2.97121	1.3203	2.20983	0.575216

## Sheet: Pt+_TZVPP
Error analysis		all values in kcal/mol
	Uncorrected				Corrected					Reference
	DLPNO-CCSD(T0) NormalPNO	DLPNO-CCSD(T1) NormalPNO	DLPNO-CCSD(T0) TightPNO	DLPNO-CCSD(T1) TightPNO	DLPNO-CCSD(T0)+dMP2 NormalPNO	DLPNO-CCSD(T1)+dMP2 NormalPNO	DLPNO-CCSD(T0)+dMP2 TightPNO	DLPNO-CCSD(T1)+dMP2 TightPNO		Bistoni(5/6)	Bistoni(5/6) T1	Bistoni(6/7)	Bistoni(6/7) T1
ME	2.03492	1.42403	1.54997	0.865265	0.88794	0.277056	0.911065	0.226359		2.09934	1.42046	1.15123	0.234999
MAE	2.03492	1.42403	1.54997	0.865265	0.912544	0.369299	0.911065	0.226359		2.09934	1.42046	1.05206	0.302198
RMSE	2.27052	1.56103	1.7105	0.92366	1.11648	0.438456	1.00165	0.249983		2.35081	1.56243	1.16172	0.317177
MPE	3.60295	2.21497	2.79323	1.29618	1.7941	0.840857	1.58999	0.347364		4.00568	2.51477	3.57731	0.432691
MNE	0.650656	0.457798	0.620457	0.396648	-0.135319	-0.328177	0.24126	0.0174508		0.85834	0.636566	0.175937	0.0221033
ES	2.9523	1.75717	2.17277	0.899527	1.92942	1.16903	1.34873	0.329913		3.14734	1.87821	3.40137	0.410588
		Uncorrected				Corrected					Reference Bistoni et al.
Metal-CO disitance	Reference	DLPNO-CCSD(T0) NormalPNO	DLPNO-CCSD(T1) NormalPNO	DLPNO-CCSD(T0) TightPNO	DLPNO-CCSD(T1) TightPNO	DLPNO-CCSD(T0)+dMP2 NormalPNO	DLPNO-CCSD(T1)+dMP2 NormalPNO	DLPNO-CCSD(T0)+dMP2 TightPNO	DLPNO-CCSD(T1)+dMP2 TightPNO		extr.(5/6)	extr.(5/6) T1	extr.(6/7)	extr.(6/7) T1	TcutPNO 10^(-6) T0	TcutPNO 10^(-5) T0	TcutPNO 10^(-6) T1	TcutPNO 10^(-5) T1
2.6	-16.9388	-16.2881	-16.481	-16.3183	-16.5421	-17.0741	-17.267	-16.6975	-16.9213		-16.0804	-16.3022	-16.5193	-16.7659	-15.9163	-15.588	-16.0946	-15.6794
2.5	-18.5859	-17.8079	-18.0343	-17.8784	-18.1461	-18.3367	-18.5632	-17.974	-18.2417		-17.5581	-17.8176	-18.1383	-18.4373	-17.3584	-16.959	-17.5639	-17.0565
2.4	-19.9907	-19.0215	-19.2812	-19.1285	-19.4434	-19.9101	-20.1699	-19.5417	-19.8567		-18.789	-19.0924	-19.4072	-19.7571	-18.5712	-18.1354	-18.8161	-18.2635
2.3	-20.9327	-19.6109	-19.9233	-19.9406	-20.3157	-20.5264	-20.8388	-20.2506	-20.6258		-19.5482	-19.9053	-20.295	-20.7136	-19.2318	-18.599	-19.5199	-18.7491
2.2	-21.0876	-19.4436	-19.82	-19.9116	-20.3665	-20.4487	-20.8251	-20.3463	-20.8012		-19.6734	-20.1124	-20.2682	-20.7723	-19.1983	-18.2483	-19.5549	-18.4398
2.1	-19.9616	-18.0399	-18.526	-18.5393	-19.0903	-19.2379	-19.724	-19.2015	-19.7525		-18.3387	-18.8908	-18.9434	-19.5488	-17.7312	-16.5162	-18.1733	-16.7382
2	-16.7761	-14.456	-15.0566	-15.0867	-15.7662	-15.5795	-16.1801	-15.7493	-16.4287		-14.7558	-15.4416	-15.5966	-16.3434	-14.067	-12.6893	-14.6117	-12.952
1.9	-10.2987	-7.54905	-8.2996	-8.32343	-9.16986	-9.01492	-9.76546	-9.25388	-10.1003		-7.62519	-8.47333	-8.94099	-9.86865	-7.08829	-6.01449	-7.77229	-6.37021
1.8	1.41122	4.51101	3.55777	3.68829	2.64044	3.20532	2.25208	2.80294	1.75509		4.7246	3.6854	2.91144	1.76398	5.24198	6.27674	4.39336	5.80928
1.7	21.3996	24.7259	23.5525	23.9338	22.6603	23.1689	21.9955	22.8824	21.609		24.9701	23.6993	23.1176	21.7329	25.5662	26.7582	24.5151	26.1467
1.6	54.4143	58.0172	56.6293	57.2075	55.7105	56.1747	54.7867	56.0043	54.5072		58.42	56.9291	56.3057	54.6874	59.0112	60.1937	57.7567	59.4119
		Absolute error
		0.650656	0.457798	0.620457	0.396648	0.135319	0.328177	0.24126	0.0174508		0.85834	0.636566	0.419449	0.172891
		0.778056	0.55164	0.70757	0.439789	0.249183	0.0227666	0.611963	0.344182		1.02779	0.768302	0.4476	0.148672
		0.969168	0.709457	0.862193	0.547248	0.0805522	0.179159	0.448946	0.134001		1.20165	0.89828	0.583523	0.233573
		1.3218	1.00941	0.992132	0.616999	0.406307	0.0939095	0.682071	0.306938		1.38453	1.02742	0.637742	0.219089
		1.64402	1.26761	1.176	0.721119	0.638882	0.262473	0.741328	0.286442		1.41424	0.9752	0.81937	0.315315
		1.92163	1.43551	1.42224	0.871281	0.723667	0.237547	0.760021	0.209063		1.62283	1.07076	1.01819	0.412769
		2.32007	1.71947	1.68938	1.00992	1.19654	0.595939	1.02682	0.347364		2.0203	1.33453	1.17951	0.432691
		2.74965	1.9991	1.97528	1.12884	1.28378	0.533239	1.04482	0.198383		2.67351	1.82538	1.35771	0.430052
		3.09979	2.14655	2.27707	1.22922	1.7941	0.840857	1.39172	0.343874		3.31338	2.27418	1.50022	0.352762
		3.32627	2.15283	2.53413	1.26068	1.76929	0.595848	1.48277	0.209316		3.57051	2.29966	1.71794	0.333289
		3.60295	2.21497	2.79323	1.29618	1.76036	0.372377	1.58999	0.0929395		4.00568	2.51477	1.89138	0.273075
		Square of the absolute error
		0.423353	0.209579	0.384967	0.15733	0.0183113	0.1077	0.0582063	0.000304529		0.736747	0.405217	0.175937	0.0298912
		0.605371	0.304306	0.500655	0.193414	0.0620921	0.00051832	0.374499	0.118461		1.05636	0.590288	0.200346	0.0221033
		0.939286	0.503329	0.743377	0.299481	0.00648865	0.032098	0.201552	0.0179562		1.44397	0.806907	0.340499	0.0545564
		1.74717	1.0189	0.984325	0.380687	0.165086	0.00881899	0.46522	0.0942106		1.91691	1.05559	0.406714	0.0479998
		2.70279	1.60683	1.38299	0.520012	0.40817	0.0688922	0.549567	0.082049		2.00009	0.951016	0.671368	0.0994235
		3.69268	2.0607	2.02276	0.75913	0.523694	0.0564284	0.577632	0.0437072		2.63357	1.14653	1.03671	0.170378
		5.38274	2.95658	2.854	1.01994	1.43171	0.355144	1.05436	0.120661		4.08163	1.78096	1.39124	0.187222
		7.56056	3.99642	3.90171	1.27428	1.6481	0.284343	1.09165	0.039356		7.14766	3.33199	1.84337	0.184945
		9.60871	4.60766	5.18504	1.51098	3.2188	0.70704	1.93689	0.11825		10.9785	5.17188	2.25067	0.124441
		11.0641	4.63468	6.42184	1.5893	3.13037	0.355035	2.19862	0.0438131		12.7485	5.28844	2.95132	0.111081
		12.9813	4.90609	7.80212	1.68007	3.09887	0.138665	2.52807	0.00863776		16.0455	6.32408	3.57731	0.0745698
		Error
		0.650656	0.457798	0.620457	0.396648	-0.135319	-0.328177	0.24126	0.0174508		0.85834	0.636566	0.419449	0.172891
		0.778056	0.55164	0.70757	0.439789	0.249183	0.0227666	0.611963	0.344182		1.02779	0.768302	0.4476	0.148672
		0.969168	0.709457	0.862193	0.547248	0.0805522	-0.179159	0.448946	0.134001		1.20165	0.89828	0.583523	0.233573
		1.3218	1.00941	0.992132	0.616999	0.406307	0.0939095	0.682071	0.306938		1.38453	1.02742	0.637742	0.219089
		1.64402	1.26761	1.176	0.721119	0.638882	0.262473	0.741328	0.286442		1.41424	0.9752	0.81937	0.315315
		1.92163	1.43551	1.42224	0.871281	0.723667	0.237547	0.760021	0.209063		1.62283	1.07076	1.01819	0.412769
		2.32007	1.71947	1.68938	1.00992	1.19654	0.595939	1.02682	0.347364		2.0203	1.33453	1.17951	0.432691
		2.74965	1.9991	1.97528	1.12884	1.28378	0.533239	1.04482	0.198383		2.67351	1.82538	1.35771	0.430052
		3.09979	2.14655	2.27707	1.22922	1.7941	0.840857	1.39172	0.343874		3.31338	2.27418	1.50022	0.352762
		3.32627	2.15283	2.53413	1.26068	1.76929	0.595848	1.48277	0.209316		3.57051	2.29966	1.71794	0.333289
		3.60295	2.21497	2.79323	1.29618	1.76036	0.372377	1.58999	0.0929395		4.00568	2.51477	1.89138	0.273075

## Sheet: Pt+_QZVPP
Error analysis		all values in kcal/mol
	Uncorrected				Corrected					Reference
	DLPNO-CCSD(T0) NormalPNO	DLPNO-CCSD(T1) NormalPNO	DLPNO-CCSD(T0) TightPNO	DLPNO-CCSD(T1) TightPNO	DLPNO-CCSD(T0)+dMP2 NormalPNO	DLPNO-CCSD(T1)+dMP2 NormalPNO	DLPNO-CCSD(T0)+dMP2 TightPNO	DLPNO-CCSD(T1)+dMP2 TightPNO		Bistoni(5/6)	Bistoni(5/6) T1	Bistoni(6/7)	Bistoni(6/7) T1
ME	2.1028	1.48393	1.7932	1.09897	0.657934	0.0390624	0.691934	-0.00229652		1.90308	1.23415	1.65347	0.542414
MAE	2.1028	1.48393	1.7932	1.09897	0.746485	0.316615	0.699663	0.185367		1.90308	1.23415	1.38209	0.614719
RMSE	2.3211	1.60951	1.94016	1.15664	0.936785	0.373406	0.85159	0.198567		2.13904	1.36884	1.48197	0.630718
MPE	3.70485	2.35564	3.08607	1.6346	1.48309	0.526443	1.42141	0.282741		3.60365	2.14803	5.74155	0.832376
MNE	0.777315	0.569929	0.771465	0.519325	-0.302192	-0.509578	-0.0425087	-0.294648		0.810848	0.573699	0.355177	0.0958976
ES	2.92753	1.78572	2.31461	1.11527	1.78528	1.03602	1.46392	0.577389		2.7928	1.57433	5.38637	0.736479
		Uncorrected				Corrected					Reference Bistoni et al.
Metal-CO disitance	Reference	DLPNO-CCSD(T0) NormalPNO	DLPNO-CCSD(T1) NormalPNO	DLPNO-CCSD(T0) TightPNO	DLPNO-CCSD(T1) TightPNO	DLPNO-CCSD(T0)+dMP2 NormalPNO	DLPNO-CCSD(T1)+dMP2 NormalPNO	DLPNO-CCSD(T0)+dMP2 TightPNO	DLPNO-CCSD(T1)+dMP2 TightPNO		extr.(5/6)	extr.(5/6) T1	extr.(6/7)	extr.(6/7) T1	TcutPNO 10^(-6) T0	TcutPNO 10^(-5) T0	TcutPNO 10^(-6) T1	TcutPNO 10^(-5) T1
2.6	-17.7545	-16.9772	-17.1845	-16.983	-17.2351	-18.0567	-18.2641	-17.797	-18.0491		-16.9436	-17.1735	-17.1585	-17.4448	-16.632	-16.0088	-16.8158	-16.1005
2.5	-19.4855	-18.5803	-18.82	-18.5664	-18.8581	-19.4805	-19.7203	-19.2474	-19.5392		-18.6331	-18.9118	-18.734	-19.0614	-18.2313	-17.4275	-18.4515	-17.531
2.4	-21.0293	-19.9519	-20.2283	-19.9464	-20.2885	-21.2142	-21.4906	-20.8624	-21.2044		-20.0766	-20.4058	-20.1317	-20.5148	-19.5759	-18.5746	-19.8359	-18.696
2.3	-22.1602	-20.7985	-21.1174	-20.8875	-21.2884	-22.1162	-22.4351	-21.9239	-22.3248		-21.123	-21.4945	-21.0866	-21.5359	-20.4894	-19.2222	-20.7934	-19.3912
2.2	-22.5475	-20.8803	-21.3031	-21.0647	-21.5387	-22.0627	-22.4855	-21.9774	-22.4514		-21.2719	-21.7074	-21.3093	-21.8416	-20.5754	-19.1824	-20.9328	-19.3837
2.1	-21.6941	-19.6467	-20.1486	-20.0122	-20.5853	-21.1958	-21.6977	-21.2556	-21.8287		-20.0435	-20.5732	-20.394	-21.0393	-19.2486	-17.659	-19.6772	-17.8853
2	-18.837	-16.4482	-17.062	-16.8955	-17.5939	-17.7023	-18.3161	-17.8559	-18.5543		-16.7827	-17.4386	-17.3872	-18.1707	-15.9122	-14.1711	-16.4403	-14.4437
1.9	-12.7571	-10.0226	-10.7944	-10.5478	-11.4049	-11.4673	-12.239	-11.6442	-12.5013		-10.2103	-11.0268	-11.1528	-12.1081	-9.3378	-7.59286	-9.99852	-7.94197
1.8	-1.50123	1.59778	0.646485	0.985063	-0.0618455	-0.0234907	-0.974786	-0.254764	-1.30167		1.50725	0.497409	0.286256	-0.869943	2.38268	4.13354	1.55435	3.66823
1.7	17.9898	21.357	20.2026	20.7809	19.5323	19.4729	18.3185	19.4112	18.1625		21.131	19.8851	20.0979	18.7396	22.147	24.1791	21.1176	23.5827
1.6	50.4081	54.1129	52.7637	53.4942	52.0427	51.7149	50.3657	51.6501	50.1986		54.0117	52.5561	52.8042	51.2405	54.874	56.5985	53.6471	55.8291
		Absolute error
		0.777315	0.569929	0.771465	0.519325	0.302192	0.509578	0.0425087	0.294648		0.810848	0.580971	0.595968	0.309673
		0.905174	0.665436	0.91906	0.627344	0.00494306	0.234795	0.238029	0.053687		0.852351	0.573699	0.751483	0.424036
		1.07746	0.801083	1.0829	0.740862	0.184841	0.461219	0.166955	0.175079		0.952747	0.623536	0.897645	0.514564
		1.3617	1.0428	1.27264	0.871759	0.0439396	0.274961	0.236262	0.164618		1.03715	0.665713	1.07358	0.624242
		1.66725	1.24446	1.48287	1.00882	0.484857	0.0620637	0.570138	0.0960915		1.27565	0.840121	1.23822	0.705891
		2.04743	1.54554	1.68192	1.1088	0.498331	0.00356068	0.438507	0.134614		1.65065	1.12091	1.30015	0.654772
		2.38885	1.77501	1.94152	1.24312	1.13478	0.520943	0.981141	0.282741		2.05432	1.3984	1.44984	0.666308
		2.73451	1.96274	2.20931	1.35218	1.28984	0.518062	1.1129	0.255775		2.54684	1.73031	1.6043	0.648972
		3.09901	2.14771	2.48629	1.43938	1.47774	0.526443	1.24647	0.199557		3.00848	1.99864	1.78749	0.631286
		3.36724	2.21286	2.79116	1.54247	1.48309	0.328711	1.42141	0.172724		3.14121	1.89529	2.10812	0.749789
		3.70485	2.35564	3.08607	1.6346	1.30678	0.0424226	1.24197	0.209504		3.60365	2.14803	2.39615	0.832376
		Square of the absolute error
		0.604219	0.324819	0.595158	0.269699	0.0913198	0.25967	0.00180699	0.0868174		0.657475	0.337527	0.355177	0.0958976
		0.819341	0.442805	0.844671	0.393561	2.44338e-05	0.0551288	0.0566576	0.00288229		0.726503	0.32913	0.564726	0.179806
		1.16092	0.641734	1.17266	0.548876	0.0341661	0.212723	0.0278739	0.0306526		0.907727	0.388797	0.805767	0.264776
		1.85422	1.08743	1.61961	0.759965	0.00193069	0.0756035	0.0558196	0.0270991		1.07568	0.443174	1.15258	0.389678
		2.77973	1.54868	2.1989	1.01772	0.235087	0.0038519	0.325057	0.00923358		1.62728	0.705803	1.5332	0.498282
		4.19198	2.38869	2.82887	1.22944	0.248333	1.26784e-05	0.192288	0.018121		2.72464	1.25645	1.6904	0.428726
		5.70661	3.15067	3.76948	1.54534	1.28773	0.271382	0.962638	0.0799426		4.22024	1.95553	2.10204	0.443966
		7.47755	3.85233	4.88103	1.82838	1.66368	0.268389	1.23855	0.0654206		6.48639	2.99398	2.57379	0.421164
		9.60386	4.61268	6.18165	2.07183	2.18371	0.277143	1.55368	0.0398232		9.05093	3.99456	3.1951	0.398522
		11.3383	4.89676	7.79055	2.37921	2.19957	0.108051	2.0204	0.0298334		9.86718	3.59211	4.44415	0.562183
		13.7259	5.54906	9.52383	2.6719	1.70768	0.00179967	1.54249	0.043892		12.9863	4.61401	5.74155	0.69285
		Error
		0.777315	0.569929	0.771465	0.519325	-0.302192	-0.509578	-0.0425087	-0.294648		0.810848	0.580971	0.595968	0.309673
		0.905174	0.665436	0.91906	0.627344	0.00494306	-0.234795	0.238029	-0.053687		0.852351	0.573699	0.751483	0.424036
		1.07746	0.801083	1.0829	0.740862	-0.184841	-0.461219	0.166955	-0.175079		0.952747	0.623536	0.897645	0.514564
		1.3617	1.0428	1.27264	0.871759	0.0439396	-0.274961	0.236262	-0.164618		1.03715	0.665713	1.07358	0.624242
		1.66725	1.24446	1.48287	1.00882	0.484857	0.0620637	0.570138	0.0960915		1.27565	0.840121	1.23822	0.705891
		2.04743	1.54554	1.68192	1.1088	0.498331	-0.00356068	0.438507	-0.134614		1.65065	1.12091	1.30015	0.654772
		2.38885	1.77501	1.94152	1.24312	1.13478	0.520943	0.981141	0.282741		2.05432	1.3984	1.44984	0.666308
		2.73451	1.96274	2.20931	1.35218	1.28984	0.518062	1.1129	0.255775		2.54684	1.73031	1.6043	0.648972
		3.09901	2.14771	2.48629	1.43938	1.47774	0.526443	1.24647	0.199557		3.00848	1.99864	1.78749	0.631286
		3.36724	2.21286	2.79116	1.54247	1.48309	0.328711	1.42141	0.172724		3.14121	1.89529	2.10812	0.749789
		3.70485	2.35564	3.08607	1.6346	1.30678	-0.0424226	1.24197	-0.209504		3.60365	2.14803	2.39615	0.832376
