# Supplementary material for: MP2-Based Correction Scheme to Approach the Limit of a Complete Pair Natural Orbitals Space in DLPNO-CCSD(T) Calculations
Source: J Chem Theory Comput. 2023 Jun 20;19(13):4023–32. doi: 10.1021/acs.jctc.3c00444 (PMC10339718; doi:10.1021/acs.jctc.3c00444)
Supplement: Supplementary file 1 — ct3c00444_si_001.zip [file ct3c00444_si_001.zip › M-CO_data/cationic/SI_Au+-CO.xlsx]

## Sheet: Au+_SVP
Error analysis		all values in kcal/mol
	Uncorrected				Corrected					Reference
	DLPNO-CCSD(T0) NormalPNO	DLPNO-CCSD(T1) NormalPNO	DLPNO-CCSD(T0) TightPNO	DLPNO-CCSD(T1) TightPNO	DLPNO-CCSD(T0)+dMP2 NormalPNO	DLPNO-CCSD(T1)+dMP2 NormalPNO	DLPNO-CCSD(T0)+dMP2 TightPNO	DLPNO-CCSD(T1)+dMP2 TightPNO		Bistoni(5/6)	Bistoni(5/6) T1	Bistoni(6/7)	Bistoni(6/7) T1
ME	1.6517	1.09623	1.21341	0.586867	0.169437	-0.386027	0.461007	-0.165533		1.97452	1.50028	0.583619	0.188324
MAE	1.6517	1.09623	1.21341	0.586867	0.177984	0.428976	0.461007	0.167124		1.97452	1.50028	0.652905	0.395115
RMSE	1.74734	1.11732	1.30278	0.598615	0.204006	0.607377	0.504845	0.242052		2.4268	1.96891	0.66712	0.514728
MPE	2.5825	1.38884	2.06708	0.742937	0.325781	0.109321	0.795465	0.00875232		4.79211	4.28674	0.806714	1.43058
MNE	0.873956	0.718805	0.561438	0.361366	-0.0470057	-1.28036	0.199093	-0.555723		0.493329	0.288883	0.197227	-1.19607
ES	1.70855	0.670033	1.50564	0.381571	0.372786	1.38968	0.596372	0.564475		4.29879	3.99786	0.609487	2.62665
		Uncorrected				Corrected					Reference Bistoni et al.
Metal-CO disitance	Reference	DLPNO-CCSD(T0) NormalPNO	DLPNO-CCSD(T1) NormalPNO	DLPNO-CCSD(T0) TightPNO	DLPNO-CCSD(T1) TightPNO	DLPNO-CCSD(T0)+dMP2 NormalPNO	DLPNO-CCSD(T1)+dMP2 NormalPNO	DLPNO-CCSD(T0)+dMP2 TightPNO	DLPNO-CCSD(T1)+dMP2 TightPNO		extr.(5/6)	extr.(5/6) T1	extr.(6/7)	extr.(6/7) T1	TcutPNO 10^(-6) T0	TcutPNO 10^(-5) T0	TcutPNO 10^(-6) T1	TcutPNO 10^(-5) T1
2.6	-23.8671	-22.9931	-23.1483	-23.3056	-23.5057	-23.6847	-23.8399	-23.668	-23.8681		-23.3738	-23.5782	-23.423	-23.6377	-23.071	-22.4654	-23.2418	-22.569
2.5	-27.0446	-26.0232	-26.2043	-26.4083	-26.6436	-26.7541	-26.9352	-26.8237	-27.0589		-26.4256	-26.669	-26.5686	-26.8221	-26.0878	-25.4121	-26.2865	-25.5217
2.4	-30.4293	-29.3607	-29.5797	-29.6574	-29.9412	-30.173	-30.3919	-30.1368	-30.4206		-29.6676	-29.9492	-29.8231	-30.1329	-29.326	-28.6428	-29.5577	-28.7747
2.3	-33.9177	-32.7164	-32.9799	-32.9827	-33.3311	-33.5919	-33.8555	-33.5889	-33.9373		-33.0204	-33.344	-33.1654	-33.5556	-32.6173	-31.8112	-32.8822	-31.9585
2.2	-37.3054	-35.9154	-36.2329	-36.2885	-36.7164	-37.0284	-37.3459	-37.0128	-37.4407		-36.2858	-36.6739	-36.4986	-36.9777	-35.8681	-35.0326	-36.1939	-35.2341
2.1	-40.2304	-38.6672	-39.0716	-39.1124	-39.6262	-40.0876	-40.492	-39.8299	-40.3436		-38.8642	-39.3162	-39.4449	-40.0183	-38.4475	-37.6142	-38.8419	-37.8933
2	-42.0379	-40.2302	-40.8104	-40.7833	-41.417	-41.8269	-42.4071	-41.519	-42.1526		-40.0578	-40.692	-41.3113	-42.073	-39.7275	-39.0669	-40.1051	-38.9313
1.9	-41.5802	-39.5984	-40.3221	-40.1089	-40.8874	-41.5022	-42.2259	-40.9883	-41.7667		-39.022	-39.7604	-40.7945	-41.7377	-38.7379	-38.1696	-39.1867	-38.0393
1.8	-36.9076	-34.6389	-35.5187	-35.2062	-36.1646	-36.9546	-37.8344	-36.1976	-37.156		-33.6678	-34.4515	-36.1329	-37.3069	-33.3527	-32.7226	-33.88	-32.737
1.7	-24.8329	-22.4234	-23.5168	-23.0192	-24.1802	-24.6977	-25.7912	-24.1126	-25.2735		-20.8405	-21.5023	-24.3033	-25.7411	-20.4509	-19.6717	-21.0583	-20.1704
1.6	-0.292219	2.29028	0.997998	1.77486	0.423669	-0.280296	-1.57258	0.503246	-0.847941		4.4999	3.99452	0.202316	-1.48829	4.91994	5.76003	4.24759	4.75371
		Absolute error
		0.873956	0.718805	0.561438	0.361366	0.18237	0.0272193	0.199093	0.000979411		0.493329	0.288883	0.444103	0.229406
		1.02141	0.840292	0.636237	0.400962	0.290434	0.109321	0.220888	0.0143872		0.618925	0.375588	0.475968	0.222432
		1.06864	0.849672	0.771961	0.488177	0.256383	0.037412	0.292536	0.00875232		0.761743	0.480092	0.606267	0.29646
		1.20134	0.937822	0.934995	0.586594	0.325781	0.0622654	0.328771	0.0196299		0.897358	0.573697	0.752282	0.362128
		1.38993	1.07245	1.01689	0.588919	0.276973	0.0405022	0.292588	0.135385		1.01951	0.631493	0.806714	0.327668
		1.56321	1.15874	1.11795	0.604195	0.142805	0.261668	0.400492	0.113263		1.36619	0.914186	0.785506	0.212048
		1.8077	1.22752	1.25461	0.620943	0.211001	0.369178	0.518974	0.11469		1.98019	1.34598	0.726671	0.0350125
		1.98183	1.25816	1.47128	0.692863	0.0780281	0.645634	0.59197	0.186449		2.55821	1.81984	0.785741	0.15747
		2.26869	1.38884	1.70137	0.742937	0.0470057	0.926857	0.709988	0.248441		3.23975	2.45602	0.774635	0.399361
		2.40949	1.31606	1.81368	0.652698	0.135116	0.958314	0.720311	0.440667		3.99238	3.33054	0.529531	0.90821
		2.5825	1.29022	2.06708	0.715888	0.011923	1.28036	0.795465	0.555723		4.79211	4.28674	0.494535	1.19607
		Square of the absolute error
		0.763799	0.516681	0.315213	0.130585	0.0332588	0.00074089	0.0396379	9.59245e-07		0.243374	0.0834536	0.197227	0.0526271
		1.04327	0.706091	0.404798	0.16077	0.0843522	0.0119511	0.0487916	0.000206993		0.383068	0.141067	0.226545	0.049476
		1.142	0.721943	0.595924	0.238317	0.0657322	0.00139966	0.0855774	7.66032e-05		0.580253	0.230488	0.36756	0.0878883
		1.44321	0.87951	0.874216	0.344092	0.106133	0.00387698	0.10809	0.000385333		0.805251	0.329129	0.565928	0.131136
		1.9319	1.15015	1.03407	0.346825	0.0767139	0.00164043	0.0856075	0.0183292		1.0394	0.398784	0.650788	0.107366
		2.44363	1.34267	1.24981	0.365052	0.0203933	0.06847	0.160394	0.0128285		1.86647	0.835736	0.61702	0.0449644
		3.26779	1.50681	1.57404	0.38557	0.0445216	0.136292	0.269334	0.0131537		3.92114	1.81165	0.528051	0.00122588
		3.92763	1.58297	2.16467	0.480059	0.00608839	0.416843	0.350429	0.0347632		6.54445	3.31181	0.617389	0.024797
		5.14695	1.92887	2.89465	0.551956	0.00220954	0.859064	0.504083	0.0617228		10.496	6.03202	0.600059	0.159489
		5.80563	1.73201	3.28942	0.426015	0.0182564	0.918366	0.518848	0.194188		15.9391	11.0925	0.280403	0.824845
		6.66932	1.66466	4.2728	0.512495	0.000142158	1.63933	0.632765	0.308828		22.9644	18.3761	0.244565	1.43058
		Error
		0.873956	0.718805	0.561438	0.361366	0.18237	0.0272193	0.199093	-0.000979411		0.493329	0.288883	0.444103	0.229406
		1.02141	0.840292	0.636237	0.400962	0.290434	0.109321	0.220888	-0.0143872		0.618925	0.375588	0.475968	0.222432
		1.06864	0.849672	0.771961	0.488177	0.256383	0.037412	0.292536	0.00875232		0.761743	0.480092	0.606267	0.29646
		1.20134	0.937822	0.934995	0.586594	0.325781	0.0622654	0.328771	-0.0196299		0.897358	0.573697	0.752282	0.362128
		1.38993	1.07245	1.01689	0.588919	0.276973	-0.0405022	0.292588	-0.135385		1.01951	0.631493	0.806714	0.327668
		1.56321	1.15874	1.11795	0.604195	0.142805	-0.261668	0.400492	-0.113263		1.36619	0.914186	0.785506	0.212048
		1.8077	1.22752	1.25461	0.620943	0.211001	-0.369178	0.518974	-0.11469		1.98019	1.34598	0.726671	-0.0350125
		1.98183	1.25816	1.47128	0.692863	0.0780281	-0.645634	0.59197	-0.186449		2.55821	1.81984	0.785741	-0.15747
		2.26869	1.38884	1.70137	0.742937	-0.0470057	-0.926857	0.709988	-0.248441		3.23975	2.45602	0.774635	-0.399361
		2.40949	1.31606	1.81368	0.652698	0.135116	-0.958314	0.720311	-0.440667		3.99238	3.33054	0.529531	-0.90821
		2.5825	1.29022	2.06708	0.715888	0.011923	-1.28036	0.795465	-0.555723		4.79211	4.28674	0.494535	-1.19607

## Sheet: Au+_TZVP
Error analysis		all values in kcal/mol
	Uncorrected				Corrected					Reference
	DLPNO-CCSD(T0) NormalPNO	DLPNO-CCSD(T1) NormalPNO	DLPNO-CCSD(T0) TightPNO	DLPNO-CCSD(T1) TightPNO	DLPNO-CCSD(T0)+dMP2 NormalPNO	DLPNO-CCSD(T1)+dMP2 NormalPNO	DLPNO-CCSD(T0)+dMP2 TightPNO	DLPNO-CCSD(T1)+dMP2 TightPNO		Bistoni(5/6)	Bistoni(5/6) T1	Bistoni(6/7)	Bistoni(6/7) T1
ME	1.77257	1.06673	1.58324	0.83566	0.422249	-0.283975	0.771505	0.0239206		1.99742	1.32634	1.11593	0.264262
MAE	1.77257	1.06673	1.58324	0.83566	0.422249	0.28969	0.771505	0.209582		1.99742	1.32634	1.06901	0.398397
RMSE	1.9286	1.11963	1.68365	0.85507	0.451394	0.444643	0.815344	0.235269		2.35561	1.6423	1.0999	0.418061
MPE	2.96758	1.48241	2.41726	1.09088	0.638817	0.0314358	1.12078	0.267152		4.32043	3.28958	1.93377	0.564081
MNE	0.827702	0.609778	0.777177	0.532201	0.211538	-0.996361	0.367454	-0.427635		0.565769	0.287621	0.412936	-0.564081
ES	2.13987	0.872636	1.64008	0.558679	0.42728	1.0278	0.753331	0.694786		3.75466	3.00196	1.52084	1.12816
		Uncorrected				Corrected					Reference Bistoni et al.
Metal-CO disitance	Reference	DLPNO-CCSD(T0) NormalPNO	DLPNO-CCSD(T1) NormalPNO	DLPNO-CCSD(T0) TightPNO	DLPNO-CCSD(T1) TightPNO	DLPNO-CCSD(T0)+dMP2 NormalPNO	DLPNO-CCSD(T1)+dMP2 NormalPNO	DLPNO-CCSD(T0)+dMP2 TightPNO	DLPNO-CCSD(T1)+dMP2 TightPNO		extr.(5/6)	extr.(5/6) T1	extr.(6/7)	extr.(6/7) T1	TcutPNO 10^(-6) T0	TcutPNO 10^(-5) T0	TcutPNO 10^(-6) T1	TcutPNO 10^(-5) T1
2.6	-22.8845	-22.0568	-22.2748	-22.1074	-22.3523	-22.673	-22.8909	-22.5171	-22.7621		-22.3188	-22.5969	-22.2419	-22.5037	-21.8382	-20.8771	-22.0496	-20.9551
2.5	-26.4802	-25.5859	-25.8443	-25.5969	-25.8882	-26.2519	-26.5128	-26.0932	-26.3845		-25.7588	-26.0945	-25.75	-26.0593	-25.2908	-24.3547	-25.546	-24.4491
2.4	-30.3995	-29.3965	-29.7054	-29.3915	-29.7423	-30.1314	-30.4403	-29.8654	-30.2162		-29.5159	-29.9082	-29.6029	-29.9797	-28.9685	-27.8736	-29.2675	-27.986
2.3	-34.5387	-33.3988	-33.7605	-33.4068	-33.8334	-34.2839	-34.6455	-33.9785	-34.4051		-33.3766	-33.8357	-33.6577	-34.1186	-32.9048	-31.9611	-33.2631	-32.1177
2.2	-38.6954	-37.3611	-37.798	-37.3667	-37.8769	-38.3863	-38.8233	-38.0424	-38.5527		-37.5558	-38.1045	-37.6357	-38.1825	-36.8289	-35.3749	-37.2659	-35.5886
2.1	-42.4805	-40.8226	-41.4139	-40.9451	-41.5648	-41.8544	-42.4491	-41.5937	-42.2133		-41.0271	-41.6943	-41.3152	-41.9813	-40.2049	-38.5604	-40.7317	-38.8064
2	-45.2182	-43.2392	-43.9659	-43.4332	-44.1927	-44.5794	-45.306	-44.2379	-44.9974		-43.1536	-43.7895	-43.8846	-44.769	-42.5304	-41.284	-43.0402	-41.5415
1.9	-45.7439	-43.4547	-44.3556	-43.7188	-44.653	-45.1884	-46.0893	-44.6913	-45.6255		-43.1471	-43.9136	-44.3533	-45.448	-42.4497	-41.055	-43.0629	-41.3615
1.8	-42.1456	-39.5498	-40.6631	-39.9689	-41.1191	-41.6205	-42.7331	-41.1928	-42.343		-38.7443	-39.6501	-40.8598	-42.2142	-38.187	-37.0726	-38.9289	-37.4864
1.7	-31.4009	-28.5913	-29.933	-29.0538	-30.4413	-30.8836	-32.2244	-30.4094	-31.7969		-27.0804	-28.1113	-30.3137	-31.965	-26.534	-25.4413	-27.394	-25.9594
1.6	-8.83104	-5.86346	-7.36996	-6.41378	-7.9622	-8.3209	-9.8274	-7.71025	-9.25867		-5.16841	-6.52999	-7.44447	-9.18159	-4.35239	-2.72034	-5.52341	-3.51025
		Absolute error
		0.827702	0.609778	0.777177	0.532201	0.211538	0.00638604	0.367454	0.122477		0.565769	0.287621	0.642601	0.38086
		0.894305	0.635906	0.883271	0.592013	0.228301	0.032593	0.386983	0.0957252		0.721383	0.385736	0.730198	0.420932
		1.00301	0.694134	1.00809	0.657275	0.268167	0.040707	0.534189	0.18337		0.883672	0.491336	0.796597	0.419878
		1.13987	0.778251	1.13196	0.705314	0.254826	0.106794	0.560241	0.1336		1.16207	0.702984	0.880965	0.420149
		1.33433	0.897442	1.32873	0.818507	0.309104	0.127879	0.653003	0.14278		1.13961	0.590941	1.0598	0.512977
		1.65792	1.06661	1.53541	0.915745	0.626052	0.0314358	0.886812	0.267152		1.45339	0.786151	1.16529	0.499224
		1.979	1.25229	1.78496	1.02546	0.638817	0.0878694	0.980323	0.220822		2.06458	1.42863	1.33355	0.449208
		2.28917	1.38829	2.02511	1.09088	0.555442	0.345439	1.05257	0.118335		2.59675	1.83027	1.3906	0.295836
		2.59576	1.48241	2.17668	1.02645	0.525035	0.587569	0.952765	0.197466		3.40128	2.49548	1.28576	0.0686697
		2.80961	1.46789	2.34704	0.959576	0.517314	0.823558	0.991434	0.396034		4.32043	3.28958	1.08716	0.564081
		2.96758	1.46108	2.41726	0.86884	0.510138	0.996361	1.12078	0.427635		3.66263	2.30105	1.38656	0.350553
		Square of the absolute error
		0.685091	0.37183	0.604005	0.283238	0.0447481	4.07815e-05	0.135022	0.0150007		0.320094	0.0827257	0.412936	0.145054
		0.799782	0.404377	0.780167	0.350479	0.0521211	0.0010623	0.149756	0.00916331		0.520393	0.148793	0.533189	0.177184
		1.00603	0.481822	1.01626	0.432011	0.0719136	0.00165706	0.285358	0.0336244		0.780876	0.241411	0.634567	0.176298
		1.29931	0.605675	1.28132	0.497468	0.0649365	0.011405	0.31387	0.0178491		1.35042	0.494186	0.7761	0.176525
		1.78044	0.805403	1.76552	0.669954	0.0955451	0.016353	0.426412	0.0203863		1.29872	0.349211	1.12317	0.263145
		2.7487	1.13765	2.35747	0.83859	0.391942	0.000988208	0.786435	0.07137		2.11234	0.618034	1.3579	0.249225
		3.91645	1.56823	3.18609	1.05157	0.408087	0.00772102	0.961034	0.0487622		4.26251	2.04098	1.77836	0.201788
		5.24028	1.92735	4.10108	1.19002	0.308516	0.119328	1.1079	0.0140031		6.74313	3.3499	1.93377	0.087519
		6.73799	2.19755	4.73795	1.0536	0.275662	0.345238	0.907761	0.038993		11.5687	6.2274	1.65319	0.00471552
		7.89388	2.15469	5.50862	0.920787	0.267614	0.678248	0.982942	0.156843		18.6661	10.8213	1.18191	0.318187
		8.8065	2.13474	5.84314	0.754883	0.260241	0.992736	1.25616	0.182871		13.4148	5.29483	1.92256	0.122888
		Error
		0.827702	0.609778	0.777177	0.532201	0.211538	-0.00638604	0.367454	0.122477		0.565769	0.287621	0.642601	0.38086
		0.894305	0.635906	0.883271	0.592013	0.228301	-0.032593	0.386983	0.0957252		0.721383	0.385736	0.730198	0.420932
		1.00301	0.694134	1.00809	0.657275	0.268167	-0.040707	0.534189	0.18337		0.883672	0.491336	0.796597	0.419878
		1.13987	0.778251	1.13196	0.705314	0.254826	-0.106794	0.560241	0.1336		1.16207	0.702984	0.880965	0.420149
		1.33433	0.897442	1.32873	0.818507	0.309104	-0.127879	0.653003	0.14278		1.13961	0.590941	1.0598	0.512977
		1.65792	1.06661	1.53541	0.915745	0.626052	0.0314358	0.886812	0.267152		1.45339	0.786151	1.16529	0.499224
		1.979	1.25229	1.78496	1.02546	0.638817	-0.0878694	0.980323	0.220822		2.06458	1.42863	1.33355	0.449208
		2.28917	1.38829	2.02511	1.09088	0.555442	-0.345439	1.05257	0.118335		2.59675	1.83027	1.3906	0.295836
		2.59576	1.48241	2.17668	1.02645	0.525035	-0.587569	0.952765	-0.197466		3.40128	2.49548	1.28576	-0.0686697
		2.80961	1.46789	2.34704	0.959576	0.517314	-0.823558	0.991434	-0.396034		4.32043	3.28958	1.08716	-0.564081
		2.96758	1.46108	2.41726	0.86884	0.510138	-0.996361	1.12078	-0.427635		3.66263	2.30105	1.38656	-0.350553

## Sheet: Au+_TZVPP
Error analysis		all values in kcal/mol
	Uncorrected				Corrected					Reference
	DLPNO-CCSD(T0) NormalPNO	DLPNO-CCSD(T1) NormalPNO	DLPNO-CCSD(T0) TightPNO	DLPNO-CCSD(T1) TightPNO	DLPNO-CCSD(T0)+dMP2 NormalPNO	DLPNO-CCSD(T1)+dMP2 NormalPNO	DLPNO-CCSD(T0)+dMP2 TightPNO	DLPNO-CCSD(T1)+dMP2 TightPNO		Bistoni(5/6)	Bistoni(5/6) T1	Bistoni(6/7)	Bistoni(6/7) T1
ME	1.93422	1.20316	1.60886	0.821992	0.718322	-0.0127413	0.63824	-0.148627		2.06919	1.37795	1.18226	0.278789
MAE	1.93422	1.20316	1.60886	0.821992	0.718322	0.203156	0.63824	0.19883		2.06919	1.37795	1.1169	0.410947
RMSE	2.06594	1.24313	1.69871	0.834183	0.765103	0.251064	0.669849	0.278602		2.42363	1.70958	1.14586	0.44391
MPE	3.05939	1.57146	2.48389	0.975006	1.07248	0.270019	0.980207	0.126496		4.41025	3.38428	2.4612	0.646788
MNE	0.900407	0.675278	0.7967	0.524408	0.359164	-0.553334	0.348884	-0.579011		0.725984	0.425486	0.414072	-0.630914
ES	2.15898	0.896187	1.68719	0.450598	0.713321	0.823353	0.631323	0.705506		3.68426	2.95879	2.04713	1.2777
		Uncorrected				Corrected					Reference Bistoni et al.
Metal-CO disitance	Reference	DLPNO-CCSD(T0) NormalPNO	DLPNO-CCSD(T1) NormalPNO	DLPNO-CCSD(T0) TightPNO	DLPNO-CCSD(T1) TightPNO	DLPNO-CCSD(T0)+dMP2 NormalPNO	DLPNO-CCSD(T1)+dMP2 NormalPNO	DLPNO-CCSD(T0)+dMP2 TightPNO	DLPNO-CCSD(T1)+dMP2 TightPNO		extr.(5/6)	extr.(5/6) T1	extr.(6/7)	extr.(6/7) T1	TcutPNO 10^(-6) T0	TcutPNO 10^(-5) T0	TcutPNO 10^(-6) T1	TcutPNO 10^(-5) T1
2.6	-23.3151	-22.4147	-22.6398	-22.5184	-22.7907	-22.9559	-23.181	-22.9662	-23.2385		-22.5891	-22.8896	-22.6716	-22.9615	-22.212	-21.4577	-22.4489	-21.5676
2.5	-26.9183	-25.8619	-26.1318	-25.9618	-26.2838	-26.4976	-26.7676	-26.4698	-26.7918		-25.964	-26.3133	-26.1465	-26.491	-25.5926	-24.8497	-25.8694	-24.9817
2.4	-30.8286	-29.6119	-29.9281	-29.7638	-30.1489	-30.4061	-30.7223	-30.3723	-30.7575		-29.8483	-30.2696	-29.9572	-30.3676	-29.377	-28.4342	-29.7116	-28.5958
2.3	-34.9377	-33.5848	-33.958	-33.665	-34.1217	-34.4911	-34.8644	-34.4906	-34.9473		-33.9548	-34.4582	-33.8114	-34.291	-33.3723	-32.2073	-33.7833	-32.4335
2.2	-39.0294	-37.4531	-37.9342	-37.6536	-38.2087	-38.493	-38.9741	-38.4724	-39.0275		-37.9735	-38.5696	-37.8594	-38.4467	-37.2419	-35.7789	-37.7326	-36.0586
2.1	-42.7077	-40.7699	-41.3987	-41.1782	-41.8545	-41.8088	-42.4377	-42.1683	-42.8446		-41.2743	-41.9842	-41.4917	-42.213	-40.5513	-39.1053	-41.1376	-39.4445
2	-45.2625	-43.086	-43.8527	-43.4718	-44.2892	-44.3736	-45.1402	-44.5432	-45.3606		-43.0672	-43.7263	-43.9266	-44.8742	-42.5622	-41.5522	-43.1192	-41.905
1.9	-45.5236	-43.0149	-43.9521	-43.5548	-44.5486	-44.4511	-45.3883	-44.7046	-45.6984		-42.638	-43.4184	-44.2026	-45.3616	-42.2592	-41.5016	-42.9226	-41.9308
1.8	-41.6104	-38.9122	-40.0652	-39.4724	-40.6683	-40.6755	-41.8285	-40.7806	-41.9765		-37.9599	-38.8743	-40.4076	-41.8086	-37.6021	-36.8866	-38.3878	-37.4147
1.7	-30.5671	-27.7739	-29.1536	-28.2469	-29.6686	-29.6033	-30.983	-29.6917	-31.1134		-26.1568	-27.1828	-29.5087	-31.198	-25.7232	-24.8559	-26.6098	-25.4637
1.6	-7.76782	-4.70843	-6.21906	-5.28393	-6.84315	-6.81053	-8.32115	-6.78761	-8.34683		-4.28114	-5.62459	-6.199	-7.94287	-3.45379	-1.79907	-4.6437	-2.68193
		Absolute error
		0.900407	0.675278	0.7967	0.524408	0.359164	0.134035	0.348884	0.076592		0.725984	0.425486	0.643484	0.353537
		1.05639	0.786428	0.956425	0.634441	0.420659	0.150696	0.44848	0.126496		0.954232	0.604977	0.77179	0.427246
		1.21669	0.900549	1.06486	0.679694	0.422529	0.106383	0.456307	0.0711449		0.980312	0.559082	0.871444	0.461036
		1.35298	0.979751	1.27271	0.816017	0.446601	0.0733715	0.447114	0.00958289		0.982913	0.479586	1.12636	0.646788
		1.57633	1.09515	1.3758	0.8207	0.536423	0.0552417	0.556982	0.00188348		1.0559	0.459794	1.16998	0.582652
		1.93781	1.30892	1.52946	0.853152	0.898902	0.270019	0.539329	0.136977		1.43334	0.72351	1.216	0.494688
		2.17646	1.40979	1.7907	0.973289	0.888932	0.122264	0.719266	0.0981459		2.19529	1.5362	1.3359	0.388283
		2.50868	1.57146	1.96877	0.975006	1.07248	0.135269	0.818997	0.174768		2.88563	2.10517	1.32095	0.16199
		2.69814	1.54515	2.13796	0.942041	0.934831	0.218158	0.829758	0.36616		3.65051	2.73611	1.20281	0.198243
		2.79313	1.41347	2.32018	0.89849	0.963719	0.415941	0.87532	0.546369		4.41025	3.38428	1.05833	0.630914
		3.05939	1.54876	2.48389	0.924675	0.957295	0.553334	0.980207	0.579011		3.48668	2.14323	1.56882	0.175046
		Square of the absolute error
		0.810733	0.456	0.634731	0.275003	0.128999	0.0179653	0.12172	0.00586634		0.527053	0.181039	0.414072	0.124989
		1.11596	0.618468	0.914749	0.402515	0.176954	0.0227092	0.201134	0.0160012		0.910559	0.365998	0.59566	0.182539
		1.48035	0.810989	1.13392	0.461984	0.178531	0.0113173	0.208216	0.0050616		0.961012	0.312572	0.759415	0.212554
		1.83056	0.959912	1.6198	0.665884	0.199453	0.00538337	0.199911	9.18318e-05		0.966118	0.230003	1.26869	0.418334
		2.48482	1.19935	1.89282	0.673548	0.287749	0.00305165	0.310229	3.54748e-06		1.11493	0.21141	1.36884	0.339483
		3.7551	1.71328	2.33924	0.727868	0.808025	0.0729102	0.290875	0.0187626		2.05447	0.523467	1.47867	0.244716
		4.73696	1.9875	3.20661	0.947292	0.790201	0.0149486	0.517344	0.00963261		4.81929	2.35992	1.78463	0.150764
		6.29348	2.4695	3.87606	0.950636	1.15022	0.0182976	0.670757	0.0305437		8.32686	4.43174	1.74492	0.0262406
		7.27996	2.38749	4.57087	0.887442	0.873908	0.047593	0.688499	0.134073		13.3262	7.48628	1.44675	0.0393003
		7.80156	1.99789	5.38323	0.807283	0.928754	0.173007	0.766186	0.298519		19.4503	11.4533	1.12006	0.398053
		9.35986	2.39866	6.16972	0.855024	0.916413	0.306178	0.960805	0.335253		12.1569	4.59342	2.4612	0.030641
		Error
		0.900407	0.675278	0.7967	0.524408	0.359164	0.134035	0.348884	0.076592		0.725984	0.425486	0.643484	0.353537
		1.05639	0.786428	0.956425	0.634441	0.420659	0.150696	0.44848	0.126496		0.954232	0.604977	0.77179	0.427246
		1.21669	0.900549	1.06486	0.679694	0.422529	0.106383	0.456307	0.0711449		0.980312	0.559082	0.871444	0.461036
		1.35298	0.979751	1.27271	0.816017	0.446601	0.0733715	0.447114	-0.00958289		0.982913	0.479586	1.12636	0.646788
		1.57633	1.09515	1.3758	0.8207	0.536423	0.0552417	0.556982	0.00188348		1.0559	0.459794	1.16998	0.582652
		1.93781	1.30892	1.52946	0.853152	0.898902	0.270019	0.539329	-0.136977		1.43334	0.72351	1.216	0.494688
		2.17646	1.40979	1.7907	0.973289	0.888932	0.122264	0.719266	-0.0981459		2.19529	1.5362	1.3359	0.388283
		2.50868	1.57146	1.96877	0.975006	1.07248	0.135269	0.818997	-0.174768		2.88563	2.10517	1.32095	0.16199
		2.69814	1.54515	2.13796	0.942041	0.934831	-0.218158	0.829758	-0.36616		3.65051	2.73611	1.20281	-0.198243
		2.79313	1.41347	2.32018	0.89849	0.963719	-0.415941	0.87532	-0.546369		4.41025	3.38428	1.05833	-0.630914
		3.05939	1.54876	2.48389	0.924675	0.957295	-0.553334	0.980207	-0.579011		3.48668	2.14323	1.56882	-0.175046

## Sheet: Au+_QZVPP
Error analysis		all values in kcal/mol
	Uncorrected				Corrected					Reference
	DLPNO-CCSD(T0) NormalPNO	DLPNO-CCSD(T1) NormalPNO	DLPNO-CCSD(T0) TightPNO	DLPNO-CCSD(T1) TightPNO	DLPNO-CCSD(T0)+dMP2 NormalPNO	DLPNO-CCSD(T1)+dMP2 NormalPNO	DLPNO-CCSD(T0)+dMP2 TightPNO	DLPNO-CCSD(T1)+dMP2 TightPNO		Bistoni(5/6)	Bistoni(5/6) T1	Bistoni(6/7)	Bistoni(6/7) T1
ME	2.21744	1.37971	1.65128	0.731482	0.830208	-0.00752606	0.778755	-0.141039		1.79879	0.582685	1.199	0.169427
MAE	2.21744	1.37971	1.65128	0.731482	0.830208	0.189208	0.778755	0.162331		1.79879	0.582685	1.12279	0.228114
RMSE	2.35984	1.43251	1.75662	0.747387	0.876848	0.238117	0.829858	0.230239		2.12663	0.71902	1.1625	0.257764
MPE	3.28609	1.79804	2.64262	0.94493	1.13109	0.235627	1.17221	0.053434		3.93803	1.59728	3.15087	0.377108
MNE	1.01785	0.731884	0.775971	0.428642	0.385738	-0.549973	0.358423	-0.555663		0.533534	0.152695	0.353572	-0.0753084
ES	2.26824	1.06616	1.86665	0.516288	0.745353	0.7856	0.81379	0.609097		3.4045	1.44459	2.7973	0.452416
		Uncorrected				Corrected					Reference Bistoni et al.
Metal-CO disitance	Reference	DLPNO-CCSD(T0) NormalPNO	DLPNO-CCSD(T1) NormalPNO	DLPNO-CCSD(T0) TightPNO	DLPNO-CCSD(T1) TightPNO	DLPNO-CCSD(T0)+dMP2 NormalPNO	DLPNO-CCSD(T1)+dMP2 NormalPNO	DLPNO-CCSD(T0)+dMP2 TightPNO	DLPNO-CCSD(T1)+dMP2 TightPNO		extr.(5/6)	extr.(5/6) T1	extr.(6/7)	extr.(6/7) T1	TcutPNO 10^(-6) T0	TcutPNO 10^(-5) T0	TcutPNO 10^(-6) T1	TcutPNO 10^(-5) T1
2.6	-24.0354	-23.0176	-23.3035	-23.2594	-23.6068	-23.6497	-23.9356	-23.677	-24.0243		-23.5019	-23.8827	-23.4408	-23.8144	-22.8967	-21.6864	-23.1915	-21.8091
2.5	-27.7736	-26.6126	-26.9521	-26.8088	-27.2156	-27.3358	-27.6754	-27.3134	-27.7202		-27.1434	-27.5966	-26.9838	-27.4184	-26.4588	-25.0896	-26.81	-25.2367
2.4	-31.8622	-30.5031	-30.899	-30.7615	-31.2432	-31.3632	-31.7591	-31.3279	-31.8096		-31.1391	-31.6723	-30.9702	-31.4851	-30.3442	-28.7545	-30.7595	-28.9338
2.3	-36.1776	-34.6052	-35.0818	-34.969	-35.5537	-35.5913	-36.0679	-35.6503	-36.235		-35.2466	-35.8706	-35.2285	-35.8538	-34.4501	-32.8572	-34.9534	-33.119
2.2	-40.5019	-38.5205	-39.1376	-39.113	-39.8071	-39.6836	-40.3007	-39.8824	-40.5764		-39.3869	-40.1156	-39.4114	-40.1539	-38.5163	-36.7749	-39.1134	-37.1088
2.1	-44.4638	-42.1455	-42.8847	-42.8801	-43.7006	-43.489	-44.2282	-43.7339	-44.5544		-43.1596	-44.0365	-43.2793	-44.1558	-42.0817	-39.9259	-42.7902	-40.2977
2	-47.3934	-44.8368	-45.7278	-45.6165	-46.595	-46.3659	-47.257	-46.5058	-47.4844		-45.5467	-46.396	-46.138	-47.2619	-44.5735	-42.627	-45.2612	-42.9918
1.9	-48.1573	-45.3219	-46.3857	-46.1489	-47.3117	-47.0784	-48.1423	-47.1609	-48.3237		-45.6053	-46.56	-46.8821	-48.2326	-44.6825	-42.837	-45.4699	-43.2896
1.8	-44.863	-41.7856	-43.065	-42.5997	-43.9674	-43.7436	-45.0229	-43.7246	-45.0923		-41.7309	-44.0256	-43.5229	-44.7194	-40.7535	-38.7986	-42.4634	-39.339
1.7	-34.4839	-31.2577	-32.7609	-32.0337	-33.6097	-33.3528	-34.856	-33.3117	-34.8876		-30.5458	-33.6956	-33.2796	-34.4877	-29.5419	-27.534	-31.8537	-28.1699
1.6	-12.3621	-9.07602	-10.6993	-9.71949	-11.4172	-11.2888	-12.9121	-11.2201	-12.9178		-9.28141	-11.8131	-10.587	-12.1402	-7.98438	-5.39032	-9.97118	-6.28731
		Absolute error
		1.01785	0.731884	0.775971	0.428642	0.385738	0.0997743	0.358423	0.011094		0.533534	0.152695	0.594619	0.221015
		1.16102	0.821499	0.96483	0.558026	0.4378	0.0982792	0.460238	0.053434		0.630219	0.177037	0.789832	0.3552
		1.35915	0.963243	1.10069	0.618985	0.499061	0.10315	0.534289	0.05258		0.723147	0.189908	0.892041	0.377108
		1.57234	1.09578	1.20853	0.623875	0.586272	0.109717	0.527231	0.0574242		0.930972	0.306953	0.949074	0.323726
		1.98142	1.36431	1.38889	0.694858	0.818355	0.201245	0.619548	0.0744792		1.115	0.386281	1.09049	0.348007
		2.31832	1.57909	1.58368	0.763204	0.974857	0.235627	0.729881	0.0905943		1.3042	0.427307	1.18447	0.308013
		2.55664	1.66562	1.77695	0.798373	1.02746	0.136442	0.887623	0.0909509		1.84672	0.997447	1.25545	0.131472
		2.83545	1.77158	2.00844	0.845608	1.07888	0.0150188	0.996465	0.166371		2.55206	1.59728	1.27526	0.0753084
		3.07736	1.79804	2.26327	0.895626	1.11942	0.159901	1.13837	0.22928		3.1321	0.837386	1.34015	0.143645
		3.2262	1.72295	2.45016	0.874173	1.13109	0.372166	1.17221	0.403772		3.93803	0.788244	1.20424	0.0038231
		3.28609	1.66278	2.64262	0.94493	1.07334	0.549973	1.14203	0.555663		3.0807	0.548992	1.77507	0.221931
		Square of the absolute error
		1.03601	0.535654	0.602132	0.183734	0.148793	0.00995492	0.128467	0.000123076		0.284658	0.0233157	0.353572	0.0488475
		1.34797	0.674861	0.930897	0.311393	0.191669	0.00965881	0.211819	0.0028552		0.397176	0.0313419	0.623835	0.126167
		1.8473	0.927837	1.21153	0.383143	0.249062	0.0106399	0.285465	0.00276466		0.522941	0.0360651	0.795736	0.14221
		2.47225	1.20074	1.46055	0.38922	0.343715	0.0120378	0.277973	0.00329754		0.866709	0.0942204	0.900741	0.104798
		3.92603	1.86135	1.929	0.482828	0.669705	0.0404997	0.38384	0.00554716		1.24321	0.149213	1.18918	0.121109
		5.3746	2.49352	2.50804	0.58248	0.950346	0.0555199	0.532726	0.00820732		1.70093	0.182592	1.40296	0.0948722
		6.53639	2.77428	3.15754	0.637399	1.05568	0.0186164	0.787874	0.00827207		3.41038	0.9949	1.57614	0.017285
		8.03976	3.13851	4.03384	0.715053	1.16399	0.000225564	0.992942	0.0276791		6.51303	2.55131	1.6263	0.00567136
		9.47017	3.23295	5.12241	0.802146	1.25311	0.0255682	1.29588	0.0525693		9.81005	0.701215	1.79601	0.0206339
		10.4084	2.96854	6.00328	0.764178	1.27937	0.138507	1.37408	0.163032		15.5081	0.621328	1.4502	1.46161e-05
		10.7984	2.76482	6.98346	0.892893	1.15206	0.302471	1.30423	0.308762		9.49071	0.301392	3.15087	0.0492533
		Error
		1.01785	0.731884	0.775971	0.428642	0.385738	0.0997743	0.358423	0.011094		0.533534	0.152695	0.594619	0.221015
		1.16102	0.821499	0.96483	0.558026	0.4378	0.0982792	0.460238	0.053434		0.630219	0.177037	0.789832	0.3552
		1.35915	0.963243	1.10069	0.618985	0.499061	0.10315	0.534289	0.05258		0.723147	0.189908	0.892041	0.377108
		1.57234	1.09578	1.20853	0.623875	0.586272	0.109717	0.527231	-0.0574242		0.930972	0.306953	0.949074	0.323726
		1.98142	1.36431	1.38889	0.694858	0.818355	0.201245	0.619548	-0.0744792		1.115	0.386281	1.09049	0.348007
		2.31832	1.57909	1.58368	0.763204	0.974857	0.235627	0.729881	-0.0905943		1.3042	0.427307	1.18447	0.308013
		2.55664	1.66562	1.77695	0.798373	1.02746	0.136442	0.887623	-0.0909509		1.84672	0.997447	1.25545	0.131472
		2.83545	1.77158	2.00844	0.845608	1.07888	0.0150188	0.996465	-0.166371		2.55206	1.59728	1.27526	-0.0753084
		3.07736	1.79804	2.26327	0.895626	1.11942	-0.159901	1.13837	-0.22928		3.1321	0.837386	1.34015	0.143645
		3.2262	1.72295	2.45016	0.874173	1.13109	-0.372166	1.17221	-0.403772		3.93803	0.788244	1.20424	-0.0038231
		3.28609	1.66278	2.64262	0.94493	1.07334	-0.549973	1.14203	-0.555663		3.0807	0.548992	1.77507	0.221931
