# Supplementary material for: MP2-Based Correction Scheme to Approach the Limit of a Complete Pair Natural Orbitals Space in DLPNO-CCSD(T) Calculations
Source: J Chem Theory Comput. 2023 Jun 20;19(13):4023–32. doi: 10.1021/acs.jctc.3c00444 (PMC10339718; doi:10.1021/acs.jctc.3c00444)
Supplement: Supplementary file 1 — ct3c00444_si_001.zip [file ct3c00444_si_001.zip › M-CO_data/cationic/SI_Cu+-CO.xlsx]

## Sheet: Cu+_SVP
Error analysis		all values in kcal/mol
	Uncorrected				Corrected					Reference
	DLPNO-CCSD(T0) NormalPNO	DLPNO-CCSD(T1) NormalPNO	DLPNO-CCSD(T0) TightPNO	DLPNO-CCSD(T1) TightPNO	DLPNO-CCSD(T0)+dMP2 NormalPNO	DLPNO-CCSD(T1)+dMP2 NormalPNO	DLPNO-CCSD(T0)+dMP2 TightPNO	DLPNO-CCSD(T1)+dMP2 TightPNO		Bistoni(5/6)	Bistoni(5/6) T1	Bistoni(6/7)	Bistoni(6/7) T1
ME	2.03598	1.54866	1.36623	0.762	0.976104	0.488785	0.468478	-0.13575		1.56727	0.953266	1.0219	0.253234
MAE	2.03598	1.54866	1.36623	0.762	0.976104	0.501522	0.468478	0.322918		1.56727	0.953266	0.971604	0.308895
RMSE	2.37848	1.75749	1.53781	0.790339	1.13469	0.609849	0.506397	0.38794		1.9215	1.16656	1.05947	0.376712
MPE	4.13691	2.84767	2.84556	1.11502	1.81765	1.13849	0.933558	0.210892		3.31257	1.82695	3.91949	0.665301
MNE	0.581836	0.47906	0.49854	0.391169	0.254627	-0.0700516	0.260372	-0.79698		0.255516	0.116048	0.179245	8.20585e-08
ES	3.55508	2.36861	2.34702	0.723852	1.56302	1.20854	0.673186	1.00787		3.05705	1.7109	3.74024	0.665301
		Uncorrected				Corrected					Reference Bistoni et al.
Metal-CO disitance	Reference	DLPNO-CCSD(T0) NormalPNO	DLPNO-CCSD(T1) NormalPNO	DLPNO-CCSD(T0) TightPNO	DLPNO-CCSD(T1) TightPNO	DLPNO-CCSD(T0)+dMP2 NormalPNO	DLPNO-CCSD(T1)+dMP2 NormalPNO	DLPNO-CCSD(T0)+dMP2 TightPNO	DLPNO-CCSD(T1)+dMP2 TightPNO		extr.(5/6)	extr.(5/6) T1	extr.(6/7)	extr.(6/7) T1	TcutPNO 10^(-6) T0	TcutPNO 10^(-5) T0	TcutPNO 10^(-6) T1	TcutPNO 10^(-5) T1
2.6	-18.0836	-17.5017	-17.6045	-17.585	-17.6924	-17.8289	-17.9317	-17.8232	-17.9306		-17.828	-17.9675	-17.6602	-17.7697	-17.4347	-16.648	-17.5377	-16.678
2.5	-20.135	-19.4252	-19.5405	-19.5275	-19.6533	-19.8452	-19.9605	-19.8179	-19.9438		-19.8307	-19.9982	-19.5994	-19.7251	-19.3836	-18.4894	-19.5096	-18.5325
2.4	-22.2435	-21.3891	-21.5355	-21.5187	-21.6816	-21.8771	-22.0234	-21.9342	-22.097		-21.823	-22.0288	-21.6119	-21.7777	-21.3323	-20.351	-21.4893	-20.4102
2.3	-24.3225	-23.2801	-23.458	-23.4609	-23.6736	-23.8686	-24.0464	-23.9289	-24.1416		-23.7203	-23.9738	-23.5735	-23.7943	-23.2357	-22.2663	-23.432	-22.3486
2.2	-26.2239	-24.9457	-25.1799	-25.167	-25.4482	-25.6602	-25.8943	-25.7318	-26.013		-25.4953	-25.8483	-25.2731	-25.5586	-24.9546	-23.8733	-25.2274	-23.9856
2.1	-27.6975	-25.9599	-26.2626	-26.3877	-26.7833	-26.6827	-26.9853	-27.155	-27.5506		-26.1427	-26.4859	-26.7123	-27.1638	-25.7386	-24.9303	-26.0223	-25.095
2	-28.3383	-26.1285	-26.5332	-26.9951	-27.5512	-27.0619	-27.4666	-28.0062	-28.5623		-26.4366	-26.9173	-27.4815	-28.1183	-26.0222	-25.1935	-26.4171	-25.4166
1.9	-27.5267	-24.7198	-25.268	-25.934	-26.6776	-25.84	-26.3882	-27.1299	-27.8735		-25.0632	-25.6998	-26.589	-27.4416	-24.624	-23.7458	-25.1495	-24.0491
1.8	-24.3461	-21.1976	-21.9747	-22.4621	-23.4583	-22.7725	-23.5497	-23.8901	-24.8863		-21.7042	-22.6802	-23.1587	-24.266	-21.0687	-19.7979	-21.8429	-20.1683
1.7	-17.408	-13.5185	-14.5603	-15.1041	-16.4386	-15.5903	-16.6322	-16.6881	-18.0226		-14.3534	-15.7587	-15.9575	-17.4077	-13.3974	-11.4852	-14.5004	-11.9838
1.6	-4.43926	-0.302345	-1.81179	-1.5937	-3.32424	-2.99986	-4.50931	-3.5057	-5.23624		-1.12669	-2.91998	-2.45949	-4.34345	0.137881	2.66702	-1.28581	1.98251
		Absolute error
		0.581836	0.47906	0.49854	0.391169	0.254627	0.151851	0.260372	0.153001		0.255516	0.116048	0.423373	0.313814
		0.709848	0.594473	0.607529	0.481709	0.289848	0.174472	0.317071	0.191251		0.304254	0.13683	0.535604	0.409872
		0.854373	0.708066	0.724782	0.561937	0.366464	0.220157	0.309314	0.146469		0.420499	0.214735	0.631583	0.465772
		1.0424	0.864529	0.861572	0.648918	0.453936	0.276064	0.393595	0.180941		0.602148	0.348728	0.748945	0.528151
		1.27821	1.04402	1.05693	0.7757	0.563734	0.329551	0.492118	0.210892		0.728575	0.375606	0.950759	0.665301
		1.7376	1.43493	1.30977	0.91418	1.01483	0.71215	0.542462	0.146872		1.55475	1.21157	0.98521	0.533671
		2.20977	1.80511	1.34323	0.787093	1.27642	0.871758	0.332121	0.224018		1.9017	1.42102	0.856802	0.220013
		2.80686	2.25867	1.59271	0.849098	1.68668	1.13849	0.396778	0.346834		2.46352	1.82695	0.937734	0.0850555
		3.14851	2.37132	1.884	0.887789	1.57356	0.796374	0.45593	0.540277		2.64188	1.66587	1.18734	0.0801032
		3.8895	2.84767	2.3039	0.969391	1.81765	0.775817	0.719939	0.614567		3.05456	1.6493	1.45053	0.000286458
		4.13691	2.62746	2.84556	1.11502	1.4394	0.0700516	0.933558	0.79698		3.31257	1.51928	1.97977	0.0958098
		Square of the absolute error
		0.338533	0.229498	0.248542	0.153013	0.064835	0.0230588	0.0677936	0.0234094		0.0652885	0.0134672	0.179245	0.0984792
		0.503884	0.353398	0.369092	0.232044	0.0840116	0.0304406	0.100534	0.0365769		0.0925708	0.0187224	0.286871	0.167995
		0.729953	0.501357	0.525309	0.315773	0.134296	0.0484692	0.095675	0.0214531		0.17682	0.0461112	0.398897	0.216944
		1.0866	0.747411	0.742306	0.421094	0.206058	0.0762111	0.154917	0.0327395		0.362582	0.121611	0.560918	0.278943
		1.63381	1.08999	1.11709	0.60171	0.317796	0.108604	0.24218	0.0444754		0.530821	0.14108	0.903942	0.442625
		3.01925	2.05901	1.7155	0.835726	1.02987	0.507158	0.294265	0.0215714		2.41725	1.46789	0.970638	0.284804
		4.88309	3.25841	1.80427	0.619515	1.62926	0.759962	0.110304	0.0501839		3.61648	2.0193	0.734109	0.0484058
		7.87848	5.10159	2.53672	0.720967	2.8449	1.29616	0.157433	0.120294		6.06895	3.33774	0.879344	0.00723444
		9.9131	5.62316	3.54944	0.788169	2.4761	0.634212	0.207872	0.291899		6.97953	2.77511	1.40977	0.00641653
		15.1282	8.10923	5.30794	0.939719	3.30384	0.601892	0.518312	0.377693		9.33034	2.72019	2.10404	8.20585e-08
		17.114	6.90356	8.09721	1.24327	2.07186	0.00490722	0.871531	0.635177		10.9731	2.30822	3.91949	0.00917952
		Error
		0.581836	0.47906	0.49854	0.391169	0.254627	0.151851	0.260372	0.153001		0.255516	0.116048	0.423373	0.313814
		0.709848	0.594473	0.607529	0.481709	0.289848	0.174472	0.317071	0.191251		0.304254	0.13683	0.535604	0.409872
		0.854373	0.708066	0.724782	0.561937	0.366464	0.220157	0.309314	0.146469		0.420499	0.214735	0.631583	0.465772
		1.0424	0.864529	0.861572	0.648918	0.453936	0.276064	0.393595	0.180941		0.602148	0.348728	0.748945	0.528151
		1.27821	1.04402	1.05693	0.7757	0.563734	0.329551	0.492118	0.210892		0.728575	0.375606	0.950759	0.665301
		1.7376	1.43493	1.30977	0.91418	1.01483	0.71215	0.542462	0.146872		1.55475	1.21157	0.98521	0.533671
		2.20977	1.80511	1.34323	0.787093	1.27642	0.871758	0.332121	-0.224018		1.9017	1.42102	0.856802	0.220013
		2.80686	2.25867	1.59271	0.849098	1.68668	1.13849	0.396778	-0.346834		2.46352	1.82695	0.937734	0.0850555
		3.14851	2.37132	1.884	0.887789	1.57356	0.796374	0.45593	-0.540277		2.64188	1.66587	1.18734	0.0801032
		3.8895	2.84767	2.3039	0.969391	1.81765	0.775817	0.719939	-0.614567		3.05456	1.6493	1.45053	0.000286458
		4.13691	2.62746	2.84556	1.11502	1.4394	-0.0700516	0.933558	-0.79698		3.31257	1.51928	1.97977	0.0958098

## Sheet: Cu+_TZVP
Error analysis		all values in kcal/mol
	Uncorrected				Corrected					Reference
	DLPNO-CCSD(T0) NormalPNO	DLPNO-CCSD(T1) NormalPNO	DLPNO-CCSD(T0) TightPNO	DLPNO-CCSD(T1) TightPNO	DLPNO-CCSD(T0)+dMP2 NormalPNO	DLPNO-CCSD(T1)+dMP2 NormalPNO	DLPNO-CCSD(T0)+dMP2 TightPNO	DLPNO-CCSD(T1)+dMP2 TightPNO		Bistoni(5/6)	Bistoni(5/6) T1	Bistoni(6/7)	Bistoni(6/7) T1
ME	2.08115	1.40742	1.6728	0.931333	0.722739	0.0490045	0.827953	0.0864858		1.9747	1.23656	1.65628	0.470721
MAE	2.08115	1.40742	1.6728	0.931333	0.722739	0.230665	0.827953	0.0995166		1.9747	1.23656	1.34418	0.548048
RMSE	2.32995	1.51272	1.90193	0.996942	0.786781	0.2551	1.00297	0.120492		2.32074	1.43964	1.51013	0.5622
MPE	4.02991	2.2406	3.39936	1.46049	1.399	0.2454	1.89829	0.258157		4.52996	2.80822	6.93069	0.721566
MNE	0.785236	0.625217	0.651209	0.486812	0.324206	-0.491049	0.311076	-0.0469787		0.905768	0.611433	0.29741	0.137341
ES	3.24467	1.61538	2.74815	0.973674	1.07479	0.736449	1.58722	0.305136		3.62419	2.19679	6.63328	0.584225
		Uncorrected				Corrected					Reference Bistoni et al.
Metal-CO disitance	Reference	DLPNO-CCSD(T0) NormalPNO	DLPNO-CCSD(T1) NormalPNO	DLPNO-CCSD(T0) TightPNO	DLPNO-CCSD(T1) TightPNO	DLPNO-CCSD(T0)+dMP2 NormalPNO	DLPNO-CCSD(T1)+dMP2 NormalPNO	DLPNO-CCSD(T0)+dMP2 TightPNO	DLPNO-CCSD(T1)+dMP2 TightPNO		extr.(5/6)	extr.(5/6) T1	extr.(6/7)	extr.(6/7) T1	TcutPNO 10^(-6) T0	TcutPNO 10^(-5) T0	TcutPNO 10^(-6) T1	TcutPNO 10^(-5) T1
2.6	-16.5482	-15.763	-15.923	-15.897	-16.0614	-16.224	-16.384	-16.2371	-16.4015		-15.6425	-15.7913	-16.0029	-16.1776	-15.6853	-15.771	-15.829	-15.9043
2.5	-18.7131	-17.7976	-17.9949	-17.9865	-18.1941	-18.2928	-18.49	-18.394	-18.6016		-17.7658	-17.98	-18.1114	-18.326	-17.7366	-17.6784	-17.9302	-17.8307
2.4	-20.9957	-19.9339	-20.1668	-20.1688	-20.4339	-20.5671	-20.8001	-20.6482	-20.9133		-19.912	-20.1827	-20.3297	-20.6067	-19.8469	-19.7166	-20.0882	-19.8991
2.3	-23.3244	-22.0309	-22.3172	-22.334	-22.6684	-22.804	-23.0904	-22.9354	-23.2698		-22.3586	-22.713	-22.4775	-22.8323	-22.047	-21.4238	-22.3406	-21.5957
2.2	-25.5833	-24.0776	-24.4576	-24.4073	-24.8309	-25.0554	-25.4354	-25.1599	-25.5835		-24.3961	-24.837	-24.5806	-25.0284	-24.0608	-23.39	-24.4359	-23.6337
2.1	-27.5822	-25.7133	-26.1937	-26.1973	-26.7333	-26.9001	-27.3805	-27.0708	-27.6068		-26.1822	-26.7736	-26.4251	-26.983	-25.7418	-24.8608	-26.2339	-25.1547
2	-28.9974	-26.7665	-27.3839	-27.3045	-27.9945	-28.2539	-28.8713	-28.1676	-28.8576		-27.311	-28.0911	-27.6212	-28.3409	-26.6711	-25.3915	-27.3018	-25.7231
1.9	-29.2623	-26.563	-27.3574	-27.1961	-28.082	-28.2224	-29.0169	-28.2446	-29.1305		-27.0769	-28.0474	-27.6056	-28.5407	-26.3772	-24.9778	-27.1645	-25.3986
1.8	-27.415	-24.3364	-25.391	-24.929	-26.0931	-26.4781	-27.5327	-26.1527	-27.3168		-24.5399	-25.7739	-25.492	-26.729	-23.8031	-22.3295	-24.8211	-22.9157
1.7	-21.8305	-18.4071	-19.8255	-18.83	-20.37	-20.9031	-22.3215	-20.0323	-21.5723		-17.8753	-19.2682	-19.4527	-21.1431	-17.5847	-17.0033	-18.8237	-17.9348
1.6	-9.93685	-5.90694	-7.69625	-6.53748	-8.48276	-8.53785	-10.3272	-8.03855	-9.98383		-5.40689	-7.12863	-7.30423	-9.45258	-5.004	-4.19821	-6.54311	-5.37208
		Absolute error
		0.785236	0.625217	0.651209	0.486812	0.324206	0.164187	0.311076	0.146679		0.905768	0.756912	0.545353	0.370595
		0.915439	0.718201	0.726559	0.518997	0.420313	0.223075	0.319028	0.111466		0.947271	0.733076	0.60163	0.387085
		1.06183	0.828875	0.826947	0.561822	0.428587	0.195637	0.347487	0.0823611		1.08373	0.812999	0.665993	0.38897
		1.29349	1.00717	0.99044	0.656054	0.520368	0.234051	0.389013	0.0546277		0.965797	0.611433	0.846963	0.492153
		1.50572	1.12577	1.17599	0.752442	0.527936	0.14798	0.42341	0.000139477		1.18719	0.746347	1.00271	0.554938
		1.86889	1.38851	1.38493	0.848912	0.682107	0.201727	0.511465	0.0245516		1.40003	0.808677	1.15715	0.599218
		2.23088	1.61349	1.69284	1.00285	0.743516	0.126126	0.829732	0.139744		1.68639	0.90628	1.37614	0.656465
		2.69927	1.90484	2.06614	1.18031	1.03983	0.2454	1.01763	0.1318		2.18541	1.21486	1.65665	0.721566
		3.07856	2.02394	2.48593	1.32188	0.936848	0.117776	1.26222	0.0981781		2.87504	1.64107	1.92297	0.685922
		3.42342	2.00495	3.00046	1.46049	0.927419	0.491049	1.79813	0.258157		3.95515	2.56232	2.37778	0.687343
		4.02991	2.2406	3.39936	1.45409	1.399	0.390309	1.89829	0.0469787		4.52996	2.80822	2.63262	0.484268
		Square of the absolute error
		0.616595	0.390896	0.424073	0.236986	0.10511	0.0269574	0.0967685	0.0215148		0.820416	0.572916	0.29741	0.137341
		0.838029	0.515813	0.527888	0.269358	0.176663	0.0497623	0.101779	0.0124246		0.897322	0.537401	0.361959	0.149834
		1.12747	0.687035	0.683842	0.315644	0.183687	0.0382739	0.120747	0.00678335		1.17446	0.660968	0.443547	0.151298
		1.67312	1.0144	0.980971	0.430407	0.270783	0.05478	0.151331	0.00298418		0.932763	0.373851	0.717347	0.242215
		2.2672	1.26735	1.38295	0.566168	0.278717	0.0218981	0.179276	1.94537e-08		1.40942	0.557033	1.00542	0.307956
		3.49276	1.92797	1.91803	0.720652	0.465269	0.0406938	0.261596	0.000602781		1.96007	0.653958	1.339	0.359062
		4.97682	2.60335	2.8657	1.00571	0.552815	0.0159078	0.688455	0.0195283		2.84392	0.821344	1.89375	0.430947
		7.28607	3.62843	4.26893	1.39313	1.08124	0.0602211	1.03557	0.0173713		4.77603	1.47589	2.7445	0.520657
		9.47753	4.09632	6.17983	1.74738	0.877683	0.0138713	1.5932	0.00963893		8.26588	2.69311	3.6978	0.470489
		11.7198	4.01984	9.00277	2.13302	0.860106	0.241129	3.23328	0.0666452		15.6432	6.56547	5.65384	0.472441
		16.2402	5.0203	11.5557	2.11438	1.95719	0.152341	3.60352	0.002207		20.5205	7.8861	6.93069	0.234516
		Error
		0.785236	0.625217	0.651209	0.486812	0.324206	0.164187	0.311076	0.146679		0.905768	0.756912	0.545353	0.370595
		0.915439	0.718201	0.726559	0.518997	0.420313	0.223075	0.319028	0.111466		0.947271	0.733076	0.60163	0.387085
		1.06183	0.828875	0.826947	0.561822	0.428587	0.195637	0.347487	0.0823611		1.08373	0.812999	0.665993	0.38897
		1.29349	1.00717	0.99044	0.656054	0.520368	0.234051	0.389013	0.0546277		0.965797	0.611433	0.846963	0.492153
		1.50572	1.12577	1.17599	0.752442	0.527936	0.14798	0.42341	-0.000139477		1.18719	0.746347	1.00271	0.554938
		1.86889	1.38851	1.38493	0.848912	0.682107	0.201727	0.511465	-0.0245516		1.40003	0.808677	1.15715	0.599218
		2.23088	1.61349	1.69284	1.00285	0.743516	0.126126	0.829732	0.139744		1.68639	0.90628	1.37614	0.656465
		2.69927	1.90484	2.06614	1.18031	1.03983	0.2454	1.01763	0.1318		2.18541	1.21486	1.65665	0.721566
		3.07856	2.02394	2.48593	1.32188	0.936848	-0.117776	1.26222	0.0981781		2.87504	1.64107	1.92297	0.685922
		3.42342	2.00495	3.00046	1.46049	0.927419	-0.491049	1.79813	0.258157		3.95515	2.56232	2.37778	0.687343
		4.02991	2.2406	3.39936	1.45409	1.399	-0.390309	1.89829	-0.0469787		4.52996	2.80822	2.63262	0.484268

## Sheet: Cu+_TZVPP
Error analysis		all values in kcal/mol
	Uncorrected				Corrected					Reference
	DLPNO-CCSD(T0) NormalPNO	DLPNO-CCSD(T1) NormalPNO	DLPNO-CCSD(T0) TightPNO	DLPNO-CCSD(T1) TightPNO	DLPNO-CCSD(T0)+dMP2 NormalPNO	DLPNO-CCSD(T1)+dMP2 NormalPNO	DLPNO-CCSD(T0)+dMP2 TightPNO	DLPNO-CCSD(T1)+dMP2 TightPNO		Bistoni(5/6)	Bistoni(5/6) T1	Bistoni(6/7)	Bistoni(6/7) T1
ME	2.05002	1.37236	1.62053	0.838915	0.849401	0.171738	0.641885	-0.139728		1.63395	0.876672	1.75589	0.449397
MAE	2.05002	1.37236	1.62053	0.838915	0.849401	0.202415	0.641885	0.152014		1.63395	0.876672	1.37554	0.522846
RMSE	2.33602	1.50668	1.86823	0.914982	1.074	0.280525	0.777972	0.194688		1.9006	0.993064	1.58638	0.549998
MPE	4.23241	2.49946	3.3972	1.42308	2.47361	0.74065	1.57285	0.067573		3.47212	1.60008	8.17126	0.807315
MNE	0.730679	0.575932	0.593101	0.409326	0.363118	-0.0908828	0.221648	-0.401263		0.58122	0.372448	0.261149	0.0992386
ES	3.50174	1.92353	2.8041	1.01375	2.11049	0.831533	1.3512	0.468836		2.8909	1.22763	7.91011	0.708077
		Uncorrected				Corrected					Reference Bistoni et al.
Metal-CO disitance	Reference	DLPNO-CCSD(T0) NormalPNO	DLPNO-CCSD(T1) NormalPNO	DLPNO-CCSD(T0) TightPNO	DLPNO-CCSD(T1) TightPNO	DLPNO-CCSD(T0)+dMP2 NormalPNO	DLPNO-CCSD(T1)+dMP2 NormalPNO	DLPNO-CCSD(T0)+dMP2 TightPNO	DLPNO-CCSD(T1)+dMP2 TightPNO		extr.(5/6)	extr.(5/6) T1	extr.(6/7)	extr.(6/7) T1	TcutPNO 10^(-6) T0	TcutPNO 10^(-5) T0	TcutPNO 10^(-6) T1	TcutPNO 10^(-5) T1
2.6	-16.9547	-16.224	-16.3787	-16.3616	-16.5453	-16.5915	-16.7463	-16.7033	-16.8871		-16.3734	-16.5822	-16.4436	-16.6337	-16.1974	-15.8454	-16.3686	-15.9412
2.5	-19.2196	-18.3782	-18.5734	-18.569	-18.7924	-18.8357	-19.0308	-18.998	-19.2214		-18.5733	-18.8384	-18.6778	-18.9046	-18.3515	-17.9077	-18.568	-18.0271
2.4	-21.6056	-20.6057	-20.8333	-20.8651	-21.1409	-21.1905	-21.4181	-21.3827	-21.6585		-20.8876	-21.1954	-20.9883	-21.2735	-20.6186	-20.0806	-20.8756	-20.2361
2.3	-24.03	-22.8302	-23.13	-23.1482	-23.5046	-23.5867	-23.8865	-23.7114	-24.0679		-23.2233	-23.6008	-23.2872	-23.6648	-22.8701	-22.1638	-23.1843	-22.3513
2.2	-26.3598	-24.929	-25.3242	-25.2762	-25.7357	-25.9167	-26.3119	-26.0068	-26.4663		-25.3844	-25.8452	-25.432	-25.9288	-24.9646	-24.1249	-25.3495	-24.3581
2.1	-28.3839	-26.6099	-27.1078	-27.013	-27.5913	-27.8506	-28.3485	-27.8744	-28.4528		-27.1118	-27.6809	-27.1646	-27.7909	-26.7099	-25.9059	-27.1922	-26.2147
2	-29.7589	-27.6434	-28.2721	-28.1032	-28.8538	-29.2211	-29.8498	-29.196	-29.9466		-27.898	-28.6086	-28.3874	-29.2132	-27.5347	-26.8082	-28.1351	-27.1881
1.9	-29.928	-27.269	-28.0739	-27.9064	-28.8655	-29.0054	-29.8103	-29.1532	-30.1123		-27.733	-28.6505	-28.2545	-29.3069	-27.2102	-26.1646	-27.9828	-26.6474
1.8	-27.9343	-24.9076	-26.0102	-25.4668	-26.7132	-26.9096	-28.0121	-26.9301	-28.1765		-25.4107	-26.5735	-25.8276	-27.2048	-24.7453	-23.4144	-25.73	-24.043
1.7	-22.1762	-18.6361	-20.051	-19.2129	-20.8031	-20.3733	-21.7882	-20.9071	-22.4973		-19.254	-20.7322	-19.6155	-21.3689	-18.4075	-16.7145	-19.6716	-17.5506
1.6	-10.0898	-5.85738	-7.59033	-6.69259	-8.66671	-7.61618	-9.34914	-8.51694	-10.4911		-6.61767	-8.48971	-7.23125	-9.39929	-5.61528	-3.6105	-7.20154	-4.62521
		Absolute error
		0.730679	0.575932	0.593101	0.409326	0.363118	0.208371	0.251348	0.067573		0.58122	0.372448	0.511028	0.320932
		0.841411	0.646276	0.650627	0.42724	0.383965	0.18883	0.221648	0.00173837		0.646308	0.381264	0.541848	0.315022
		0.999947	0.772371	0.740536	0.464754	0.415138	0.187562	0.222907	0.0528749		0.717994	0.41028	0.617305	0.33211
		1.19977	0.899997	0.881845	0.52538	0.443259	0.143484	0.318595	0.0378712		0.806724	0.429191	0.742825	0.365217
		1.43078	1.0356	1.08358	0.624069	0.443044	0.0478694	0.352937	0.10657		0.975359	0.514527	0.927764	0.43098
		1.774	1.27611	1.37088	0.792564	0.53332	0.0354263	0.509476	0.0688443		1.27209	0.702999	1.2193	0.592983
		2.11547	1.48681	1.65569	0.905086	0.537777	0.0908828	0.562888	0.187719		1.86085	1.15031	1.37147	0.54572
		2.659	1.85406	2.02161	1.06247	0.922624	0.117682	0.774837	0.18431		2.19504	1.27748	1.67351	0.621101
		3.02662	1.92409	2.46743	1.22104	1.02469	0.0778413	1.00414	0.242247		2.52356	1.36078	2.10665	0.729427
		3.5401	2.1252	2.96331	1.37306	1.80287	0.387969	1.26911	0.321148		2.92214	1.44403	2.56065	0.807315
		4.23241	2.49946	3.3972	1.42308	2.47361	0.74065	1.57285	0.401263		3.47212	1.60008	2.85854	0.690499
		Square of the absolute error
		0.533892	0.331698	0.351769	0.167548	0.131855	0.0434187	0.0631759	0.00456611		0.337816	0.138717	0.261149	0.102997
		0.707972	0.417673	0.423315	0.182534	0.147429	0.0356569	0.049128	3.02192e-06		0.417714	0.145363	0.293599	0.0992386
		0.999893	0.596557	0.548393	0.215996	0.172339	0.0351796	0.0496875	0.00279576		0.515515	0.16833	0.381065	0.110297
		1.43945	0.809995	0.777651	0.276024	0.196479	0.0205878	0.101503	0.00143423		0.650804	0.184205	0.551789	0.133384
		2.04712	1.07247	1.17414	0.389463	0.196288	0.00229148	0.124565	0.0113571		0.951325	0.264738	0.860746	0.185743
		3.14709	1.62845	1.87932	0.628158	0.284431	0.00125503	0.259566	0.00473954		1.61821	0.494208	1.48669	0.351629
		4.47523	2.21061	2.74132	0.819181	0.289205	0.00825969	0.316843	0.0352384		3.46277	1.32322	1.88093	0.297811
		7.07029	3.43754	4.08693	1.12884	0.851235	0.0138492	0.600372	0.0339701		4.8182	1.63197	2.80065	0.385766
		9.16043	3.70212	6.08821	1.49094	1.04999	0.00605927	1.0083	0.0586838		6.36837	1.85173	4.43798	0.532064
		12.5323	4.51647	8.78124	1.88529	3.25035	0.15052	1.61064	0.103136		8.53891	2.08521	6.5569	0.651758
		17.9133	6.24729	11.5409	2.02516	6.11873	0.548562	2.47387	0.161012		12.0556	2.56025	8.17126	0.476789
		Error
		0.730679	0.575932	0.593101	0.409326	0.363118	0.208371	0.251348	0.067573		0.58122	0.372448	0.511028	0.320932
		0.841411	0.646276	0.650627	0.42724	0.383965	0.18883	0.221648	-0.00173837		0.646308	0.381264	0.541848	0.315022
		0.999947	0.772371	0.740536	0.464754	0.415138	0.187562	0.222907	-0.0528749		0.717994	0.41028	0.617305	0.33211
		1.19977	0.899997	0.881845	0.52538	0.443259	0.143484	0.318595	-0.0378712		0.806724	0.429191	0.742825	0.365217
		1.43078	1.0356	1.08358	0.624069	0.443044	0.0478694	0.352937	-0.10657		0.975359	0.514527	0.927764	0.43098
		1.774	1.27611	1.37088	0.792564	0.53332	0.0354263	0.509476	-0.0688443		1.27209	0.702999	1.2193	0.592983
		2.11547	1.48681	1.65569	0.905086	0.537777	-0.0908828	0.562888	-0.187719		1.86085	1.15031	1.37147	0.54572
		2.659	1.85406	2.02161	1.06247	0.922624	0.117682	0.774837	-0.18431		2.19504	1.27748	1.67351	0.621101
		3.02662	1.92409	2.46743	1.22104	1.02469	-0.0778413	1.00414	-0.242247		2.52356	1.36078	2.10665	0.729427
		3.5401	2.1252	2.96331	1.37306	1.80287	0.387969	1.26911	-0.321148		2.92214	1.44403	2.56065	0.807315
		4.23241	2.49946	3.3972	1.42308	2.47361	0.74065	1.57285	-0.401263		3.47212	1.60008	2.85854	0.690499

## Sheet: Cu+_QZVPP
Error analysis		all values in kcal/mol
	Uncorrected				Corrected					Reference
	DLPNO-CCSD(T0) NormalPNO	DLPNO-CCSD(T1) NormalPNO	DLPNO-CCSD(T0) TightPNO	DLPNO-CCSD(T1) TightPNO	DLPNO-CCSD(T0)+dMP2 NormalPNO	DLPNO-CCSD(T1)+dMP2 NormalPNO	DLPNO-CCSD(T0)+dMP2 TightPNO	DLPNO-CCSD(T1)+dMP2 TightPNO		Bistoni(5/6)	Bistoni(5/6) T1	Bistoni(6/7)	Bistoni(6/7) T1
ME	2.10161	1.38364	1.69421	0.875592	0.686576	-0.0313919	0.976008	0.157391		1.77914	0.997336	1.64211	0.367801
MAE	2.10161	1.38364	1.69421	0.875592	0.686576	0.126404	0.976008	0.252877		1.77914	0.997336	1.3492	0.443153
RMSE	2.37017	1.51341	1.89506	0.929667	0.776846	0.178259	1.04949	0.268551		2.0704	1.13698	1.49263	0.465938
MPE	4.1474	2.39756	3.25656	1.30584	1.3211	0.18012	1.57304	0.337782		4.08375	2.25312	5.64061	0.658541
MNE	0.766227	0.57074	0.63713	0.413386	0.260863	-0.428752	0.478172	-0.377679		0.556289	0.335023	0.278586	0.0428862
ES	3.38118	1.82682	2.61943	0.892453	1.06023	0.608872	1.09487	0.715462		3.52746	1.9181	5.36202	0.615655
		Uncorrected				Corrected					Reference Bistoni et al.
Metal-CO disitance	Reference	DLPNO-CCSD(T0) NormalPNO	DLPNO-CCSD(T1) NormalPNO	DLPNO-CCSD(T0) TightPNO	DLPNO-CCSD(T1) TightPNO	DLPNO-CCSD(T0)+dMP2 NormalPNO	DLPNO-CCSD(T1)+dMP2 NormalPNO	DLPNO-CCSD(T0)+dMP2 TightPNO	DLPNO-CCSD(T1)+dMP2 TightPNO		extr.(5/6)	extr.(5/6) T1	extr.(6/7)	extr.(6/7) T1	TcutPNO 10^(-6) T0	TcutPNO 10^(-5) T0	TcutPNO 10^(-6) T1	TcutPNO 10^(-5) T1
2.6	-17.7606	-16.9944	-17.1899	-17.1235	-17.3472	-17.4997	-17.6952	-17.2824	-17.5062		-17.2043	-17.4256	-17.2328	-17.4776	-16.9048	-16.3059	-17.0865	-16.4084
2.5	-20.1329	-19.2442	-19.4783	-19.3809	-19.6514	-19.8691	-20.1032	-19.6398	-19.9103		-19.3974	-19.6596	-19.5228	-19.8184	-19.0971	-18.4966	-19.3172	-18.6325
2.4	-22.6601	-21.6177	-21.9118	-21.7729	-22.1098	-22.3213	-22.6154	-22.1089	-22.4459		-21.7339	-22.0547	-21.9538	-22.3248	-21.411	-20.7654	-21.6799	-20.9301
2.3	-25.2867	-24.0369	-24.3904	-24.2259	-24.6351	-24.8935	-25.247	-24.6508	-25.06		-24.2519	-24.6378	-24.427	-24.8792	-23.8237	-22.9673	-24.1468	-23.165
2.2	-27.9027	-26.4002	-26.844	-26.6441	-27.1588	-27.4616	-27.9055	-27.0736	-27.5882		-26.6713	-27.1529	-26.876	-27.4469	-26.1804	-25.1984	-26.5826	-25.442
2.1	-30.3042	-28.4417	-28.972	-28.8011	-29.4319	-29.6514	-30.1817	-29.338	-29.9688		-28.8032	-29.4023	-29.0701	-29.768	-28.263	-27.1826	-28.7599	-27.4751
2	-32.134	-29.875	-30.5453	-30.3358	-31.124	-31.4231	-32.0934	-31.008	-31.7962		-30.3806	-31.1458	-30.6618	-31.5335	-29.6838	-28.2902	-30.3051	-28.6235
1.9	-32.8045	-30.0258	-30.8646	-30.6844	-31.6878	-31.7856	-32.6244	-31.5025	-32.506		-30.7694	-31.7421	-31.0577	-32.1689	-29.9376	-28.2741	-30.7256	-28.6926
1.8	-31.3149	-28.2323	-29.3803	-28.8129	-30.0834	-30.3053	-31.4534	-29.9921	-31.2626		-28.9002	-30.1385	-29.2535	-30.6563	-27.9316	-25.9942	-28.9374	-26.5353
1.7	-26.032	-22.4944	-23.9335	-23.1715	-24.7775	-24.8907	-26.3298	-24.5735	-26.1795		-22.7334	-24.2557	-23.8109	-25.5913	-21.8926	-20.2109	-23.1497	-20.9377
1.6	-14.3542	-10.2068	-11.9566	-11.0976	-13.0483	-13.0331	-14.7829	-12.7811	-14.7319		-10.2704	-12.1011	-11.9792	-14.1471	-9.3345	-7.46264	-10.8508	-8.35042
		Absolute error
		0.766227	0.57074	0.63713	0.413386	0.260863	0.0653762	0.478172	0.254428		0.556289	0.335023	0.527812	0.283046
		0.888752	0.654625	0.752032	0.481549	0.263819	0.0296921	0.493095	0.222613		0.73553	0.473341	0.61015	0.314479
		1.04241	0.748272	0.887224	0.550255	0.338782	0.0446452	0.551206	0.214237		0.926238	0.60538	0.706308	0.335262
		1.24985	0.896325	1.06081	0.651626	0.393225	0.0396976	0.635923	0.226742		1.03478	0.648956	0.859706	0.407494
		1.50256	1.05869	1.25856	0.743912	0.441069	0.00279411	0.829139	0.31449		1.23136	0.749847	1.02667	0.455798
		1.86249	1.33219	1.50311	0.872255	0.652749	0.12245	0.966204	0.335348		1.50097	0.901899	1.23408	0.536232
		2.25905	1.58868	1.79824	1.00998	0.710952	0.0405846	1.12604	0.337782		1.75343	0.98819	1.47225	0.600498
		2.77869	1.93991	2.12012	1.1167	1.0189	0.18012	1.30196	0.29854		2.03506	1.06235	1.74676	0.635613
		3.08263	1.93453	2.50203	1.23151	1.00961	0.138479	1.32281	0.052295		2.41465	1.17637	2.06138	0.658541
		3.5376	2.09849	2.86049	1.2545	1.14126	0.297852	1.45849	0.147495		3.29852	1.77621	2.22104	0.440631
		4.1474	2.39756	3.25656	1.30584	1.3211	0.428752	1.57304	0.377679		4.08375	2.25312	2.375	0.20709
		Square of the absolute error
		0.587103	0.325744	0.405934	0.170888	0.0680495	0.00427404	0.228648	0.0647337		0.309458	0.11224	0.278586	0.080115
		0.78988	0.428534	0.565552	0.23189	0.0696002	0.00088162	0.243143	0.0495565		0.541005	0.224052	0.372283	0.0988967
		1.08662	0.559911	0.787166	0.302781	0.114773	0.00199319	0.303828	0.0458975		0.857917	0.366484	0.498871	0.112401
		1.56213	0.803398	1.12531	0.424616	0.154626	0.0015759	0.404398	0.0514118		1.07076	0.421144	0.739095	0.166051
		2.25767	1.12083	1.58398	0.553406	0.194542	7.80704e-06	0.687472	0.0989042		1.51625	0.562271	1.05406	0.207752
		3.46887	1.77474	2.25934	0.760828	0.426081	0.0149941	0.933549	0.112458		2.2529	0.813423	1.52294	0.287545
		5.10331	2.52391	3.23368	1.02006	0.505452	0.00164711	1.26798	0.114097		3.07451	0.976519	2.16752	0.360598
		7.72112	3.76324	4.49493	1.24702	1.03816	0.0324432	1.69511	0.0891259		4.14147	1.12859	3.05118	0.404004
		9.50259	3.74242	6.26013	1.51662	1.01932	0.0191763	1.74983	0.00273477		5.83052	1.38385	4.24927	0.433677
		12.5146	4.40364	8.18238	1.57376	1.30248	0.088716	2.1272	0.0217547		10.8802	3.15493	4.93302	0.194156
		17.201	5.74828	10.6052	1.70522	1.74529	0.183828	2.47445	0.142642		16.677	5.07655	5.64061	0.0428862
		Error
		0.766227	0.57074	0.63713	0.413386	0.260863	0.0653762	0.478172	0.254428		0.556289	0.335023	0.527812	0.283046
		0.888752	0.654625	0.752032	0.481549	0.263819	0.0296921	0.493095	0.222613		0.73553	0.473341	0.61015	0.314479
		1.04241	0.748272	0.887224	0.550255	0.338782	0.0446452	0.551206	0.214237		0.926238	0.60538	0.706308	0.335262
		1.24985	0.896325	1.06081	0.651626	0.393225	0.0396976	0.635923	0.226742		1.03478	0.648956	0.859706	0.407494
		1.50256	1.05869	1.25856	0.743912	0.441069	-0.00279411	0.829139	0.31449		1.23136	0.749847	1.02667	0.455798
		1.86249	1.33219	1.50311	0.872255	0.652749	0.12245	0.966204	0.335348		1.50097	0.901899	1.23408	0.536232
		2.25905	1.58868	1.79824	1.00998	0.710952	0.0405846	1.12604	0.337782		1.75343	0.98819	1.47225	0.600498
		2.77869	1.93991	2.12012	1.1167	1.0189	0.18012	1.30196	0.29854		2.03506	1.06235	1.74676	0.635613
		3.08263	1.93453	2.50203	1.23151	1.00961	-0.138479	1.32281	0.052295		2.41465	1.17637	2.06138	0.658541
		3.5376	2.09849	2.86049	1.2545	1.14126	-0.297852	1.45849	-0.147495		3.29852	1.77621	2.22104	0.440631
		4.1474	2.39756	3.25656	1.30584	1.3211	-0.428752	1.57304	-0.377679		4.08375	2.25312	2.375	0.20709
