# Supplementary material for: MP2-Based Correction Scheme to Approach the Limit of a Complete Pair Natural Orbitals Space in DLPNO-CCSD(T) Calculations
Source: J Chem Theory Comput. 2023 Jun 20;19(13):4023–32. doi: 10.1021/acs.jctc.3c00444 (PMC10339718; doi:10.1021/acs.jctc.3c00444)
Supplement: Supplementary file 1 — ct3c00444_si_001.zip [file ct3c00444_si_001.zip › M-CO_data/cationic/SI_Ni+(Mult=4)-CO.xlsx]

## Sheet: Ni+_SVP
Error analysis		all values in kcal/mol
	Uncorrected				Corrected					Reference
	DLPNO-CCSD(T0) NormalPNO	DLPNO-CCSD(T1) NormalPNO	DLPNO-CCSD(T0) TightPNO	DLPNO-CCSD(T1) TightPNO	DLPNO-CCSD(T0)+dMP2 NormalPNO	DLPNO-CCSD(T1)+dMP2 NormalPNO	DLPNO-CCSD(T0)+dMP2 TightPNO	DLPNO-CCSD(T1)+dMP2 TightPNO		Bistoni(5/6)	Bistoni(5/6) T1	Bistoni(6/7)	Bistoni(6/7) T1
ME	-0.206026	-0.421034	-0.681735	-0.681199	-0.887224	-0.84413	-1.10483	0.286959		-1.08467	-1.37392	0.5338	0.255074
MAE	0.206026	0.421034	0.681735	0.681199	0.887224	0.84413	1.10483	0.330001		1.08467	1.37392	0.863837	0.75084
RMSE	0.255429	0.58975	0.91176	0.758433	1.01035	1.10888	1.43247	0.444786		1.10384	1.42582	1.26546	0.874769
MPE	-0.0684438	-0.109391	-0.210969	-0.31423	-0.382674	-0.193931	-0.279976	0.966556		-0.885807	-1.02848	8.85867	2.97644
MNE	-0.575592	-1.34231	-2.06338	-1.41961	-1.99521	-2.39076	-3.11183	-0.177222		-1.62999	-2.36995	-2.97635	-1.72524
ES	0.507149	1.23292	1.85241	1.10538	1.61253	2.19683	2.83186	1.14378		0.74418	1.34146	11.835	4.70167
		Uncorrected				Corrected					Reference Bistoni et al.
Metal-CO disitance	Reference	DLPNO-CCSD(T0) NormalPNO	DLPNO-CCSD(T1) NormalPNO	DLPNO-CCSD(T0) TightPNO	DLPNO-CCSD(T1) TightPNO	DLPNO-CCSD(T0)+dMP2 NormalPNO	DLPNO-CCSD(T1)+dMP2 NormalPNO	DLPNO-CCSD(T0)+dMP2 TightPNO	DLPNO-CCSD(T1)+dMP2 TightPNO		extr.(5/6)	extr.(5/6) T1	extr.(6/7)	extr.(6/7) T1	TcutPNO 10^(-6) T0	TcutPNO 10^(-5) T0	TcutPNO 10^(-6) T1	TcutPNO 10^(-5) T1
2.6	-13.1443	-13.2127	-13.2692	-13.3553	-13.4585	-13.527	-13.3382	-13.4243	-13.3215		-14.133	-14.2594	-13.2511	-13.3576	-13.5635	-12.4245	-13.6604	-12.4623
2.5	-13.8252	-13.9045	-13.954	-14.0509	-14.1993	-14.2786	-14.1174	-14.2142	-13.8594		-14.7416	-14.8725	-13.9944	-14.1659	-14.1637	-13.008	-14.266	-13.053
2.4	-14.1837	-14.2744	-14.3107	-14.4211	-14.5725	-14.6632	-14.472	-14.5824	-14.209		-15.0695	-15.2122	-14.3917	-14.5631	-14.4798	-13.3004	-14.5913	-13.3496
2.3	-14.0161	-14.1215	-14.1255	-14.2521	-14.4442	-14.5495	-14.3281	-14.4546	-13.9535		-14.9463	-15.1176	-14.2186	-14.4401	-14.319	-13.0644	-14.4523	-13.1215
2.2	-13.0173	-13.1412	-13.1523	-13.2999	-13.5288	-13.6527	-13.391	-13.5385	-12.9535		-14.0546	-14.2537	-13.2648	-13.5315	-13.37	-12.0008	-13.5234	-12.0629
2.1	-10.7788	-10.9245	-10.9455	-11.1199	-11.3582	-11.5039	-11.2541	-11.4285	-10.5671		-11.8094	-12.0298	-11.1232	-11.3953	-11.1132	-9.72095	-11.284	-9.79241
2	-6.70966	-6.88282	-6.96858	-7.18829	-7.38808	-7.56123	-7.35897	-7.57868	-6.26845		-7.7434	-7.99569	-7.27976	-7.48155	-7.00536	-5.52928	-7.20113	-5.61201
1.9	0.0503131	-0.169517	-0.395115	-0.683087	-0.706039	-0.92587	-0.872179	-1.16015	0.793589		-0.959858	-1.25755	-0.910807	-0.829271	-0.227648	1.23677	-0.459576	1.13637
1.8	10.7427	10.4602	9.9966	9.61913	9.82867	9.54617	9.30487	8.9274	11.7093		9.45728	9.06027	9.27111	9.73939	10.3152	12.0309	10.0072	11.9011
1.7	26.902	26.5003	25.8553	25.3355	25.7733	25.3716	24.9524	24.4327	27.3527		25.7191	25.215	24.6574	25.5109	26.6918	28.6372	26.2981	28.4643
1.6	50.8336	50.258	49.4912	48.7702	49.4139	48.8384	48.4428	47.7217	51.2871		49.2036	48.4636	47.8572	49.1083	50.5961	53.3812	50.0252	53.1484
		Absolute error
		0.0684438	0.124925	0.210969	0.31423	0.382674	0.193931	0.279976	0.177222		0.988756	1.11511	0.106835	0.213313
		0.0793248	0.128816	0.225648	0.374089	0.453414	0.292195	0.389028	0.0342062		0.916435	1.0473	0.169201	0.340734
		0.0907028	0.126981	0.237384	0.388788	0.479491	0.288265	0.398668	0.0253056		0.885807	1.02848	0.208029	0.379373
		0.105351	0.109391	0.235937	0.428037	0.533387	0.311945	0.438492	0.0626393		0.930197	1.10149	0.20246	0.423996
		0.123919	0.135072	0.282588	0.511525	0.635444	0.373746	0.521263	0.0637224		1.03736	1.23638	0.247507	0.514228
		0.145766	0.166713	0.341114	0.579423	0.725189	0.475373	0.649774	0.211633		1.03063	1.25108	0.344429	0.6165
		0.173156	0.258921	0.478633	0.678419	0.851575	0.649308	0.86902	0.441205		1.03374	1.28603	0.5701	0.771894
		0.219831	0.445428	0.7334	0.756352	0.976183	0.922492	1.21046	0.743276		1.01017	1.30786	0.96112	0.879584
		0.282501	0.746097	1.12357	0.914028	1.19653	1.43782	1.81529	0.966556		1.28541	1.68243	1.47158	1.0033
		0.401694	1.04672	1.56646	1.12868	1.53038	1.94959	2.46933	0.450732		1.18287	1.68697	2.2446	1.39108
		0.575592	1.34231	2.06338	1.41961	1.99521	2.39076	3.11183	0.453515		1.62999	2.36995	2.97635	1.72524
		Square of the absolute error
		0.00468455	0.0156062	0.0445081	0.0987406	0.146439	0.0376093	0.0783866	0.0314076		0.977638	1.24346	0.0114136	0.0455025
		0.00629242	0.0165935	0.0509171	0.139943	0.205584	0.0853781	0.151343	0.00117006		0.839854	1.09684	0.028629	0.1161
		0.008227	0.0161242	0.0563511	0.151156	0.229912	0.0830968	0.158936	0.000640373		0.784653	1.05778	0.0432761	0.143924
		0.0110988	0.0119663	0.0556665	0.183215	0.284502	0.0973097	0.192275	0.00392368		0.865267	1.21328	0.04099	0.179773
		0.0153559	0.0182443	0.0798562	0.261658	0.403789	0.139686	0.271715	0.00406054		1.07612	1.52865	0.0612595	0.26443
		0.0212478	0.0277933	0.116359	0.335731	0.5259	0.22598	0.422206	0.0447884		1.0622	1.5652	0.118631	0.380073
		0.0299831	0.0670399	0.22909	0.460252	0.72518	0.421601	0.755196	0.194662		1.06862	1.65387	0.325014	0.59582
		0.0483255	0.198406	0.537876	0.572069	0.952933	0.850992	1.46523	0.552459		1.02045	1.71051	0.923752	0.773668
		0.0798066	0.55666	1.2624	0.835447	1.43168	2.06734	3.29529	0.934231		1.65229	2.83057	2.16555	1.00662
		0.161358	1.09562	2.4538	1.27392	2.34205	3.8009	6.09761	0.20316		1.39918	2.84588	5.03821	1.93509
		0.331307	1.8018	4.25754	2.0153	3.98084	5.71575	9.6835	0.205676		2.65686	5.61664	8.85867	2.97644
		Error
		-0.0684438	-0.124925	-0.210969	-0.31423	-0.382674	-0.193931	-0.279976	-0.177222		-0.988756	-1.11511	-0.106835	-0.213313
		-0.0793248	-0.128816	-0.225648	-0.374089	-0.453414	-0.292195	-0.389028	-0.0342062		-0.916435	-1.0473	-0.169201	-0.340734
		-0.0907028	-0.126981	-0.237384	-0.388788	-0.479491	-0.288265	-0.398668	-0.0253056		-0.885807	-1.02848	-0.208029	-0.379373
		-0.105351	-0.109391	-0.235937	-0.428037	-0.533387	-0.311945	-0.438492	0.0626393		-0.930197	-1.10149	-0.20246	-0.423996
		-0.123919	-0.135072	-0.282588	-0.511525	-0.635444	-0.373746	-0.521263	0.0637224		-1.03736	-1.23638	-0.247507	-0.514228
		-0.145766	-0.166713	-0.341114	-0.579423	-0.725189	-0.475373	-0.649774	0.211633		-1.03063	-1.25108	-0.344429	-0.6165
		-0.173156	-0.258921	-0.478633	-0.678419	-0.851575	-0.649308	-0.86902	0.441205		-1.03374	-1.28603	-0.5701	-0.771894
		-0.219831	-0.445428	-0.7334	-0.756352	-0.976183	-0.922492	-1.21046	0.743276		-1.01017	-1.30786	-0.96112	-0.879584
		-0.282501	-0.746097	-1.12357	-0.914028	-1.19653	-1.43782	-1.81529	0.966556		-1.28541	-1.68243	-1.47158	-1.0033
		-0.401694	-1.04672	-1.56646	-1.12868	-1.53038	-1.94959	-2.46933	0.450732		-1.18287	-1.68697	-2.2446	-1.39108
		-0.575592	-1.34231	-2.06338	-1.41961	-1.99521	-2.39076	-3.11183	0.453515		-1.62999	-2.36995	-2.97635	-1.72524

## Sheet: Ni+_TZVP
Error analysis		all values in kcal/mol
	Uncorrected				Corrected					Reference
	DLPNO-CCSD(T0) NormalPNO	DLPNO-CCSD(T1) NormalPNO	DLPNO-CCSD(T0) TightPNO	DLPNO-CCSD(T1) TightPNO	DLPNO-CCSD(T0)+dMP2 NormalPNO	DLPNO-CCSD(T1)+dMP2 NormalPNO	DLPNO-CCSD(T0)+dMP2 TightPNO	DLPNO-CCSD(T1)+dMP2 TightPNO		Bistoni(5/6)	Bistoni(5/6) T1	Bistoni(6/7)	Bistoni(6/7) T1
ME	1.51428	1.23252	1.26911	0.943646	0.59459	0.31283	0.796008	0.470548		1.52165	1.20631	0.988161	0.497237
MAE	1.51428	1.23252	1.26911	0.943646	0.59459	0.31283	0.796008	0.470548		1.52165	1.20631	0.905861	0.543707
RMSE	1.75873	1.41617	1.46721	1.07296	0.719445	0.380339	0.85918	0.482915		1.6615	1.28726	1.07367	0.635844
MPE	3.3722	2.60821	2.78118	1.91045	1.41499	0.731515	1.44204	0.623452		2.76313	1.89551	4.29419	1.22951
MNE	0.664957	0.58085	0.445985	0.33774	0.232854	0.0890988	0.41893	0.310684		0.579089	0.486868	0.0777444	0.024035
ES	2.70724	2.02736	2.33519	1.57271	1.18214	0.642416	1.02311	0.312768		2.18404	1.40864	4.21645	1.20547
		Uncorrected				Corrected					Reference Bistoni et al.
Metal-CO disitance	Reference	DLPNO-CCSD(T0) NormalPNO	DLPNO-CCSD(T1) NormalPNO	DLPNO-CCSD(T0) TightPNO	DLPNO-CCSD(T1) TightPNO	DLPNO-CCSD(T0)+dMP2 NormalPNO	DLPNO-CCSD(T1)+dMP2 NormalPNO	DLPNO-CCSD(T0)+dMP2 TightPNO	DLPNO-CCSD(T1)+dMP2 TightPNO		extr.(5/6)	extr.(5/6) T1	extr.(6/7)	extr.(6/7) T1	TcutPNO 10^(-6) T0	TcutPNO 10^(-5) T0	TcutPNO 10^(-6) T1	TcutPNO 10^(-5) T1
2.6	-12.7584	-12.0935	-12.1776	-12.3125	-12.4207	-12.472	-12.5561	-12.3395	-12.4478		-12.1794	-12.2716	-12.4796	-12.6034	-11.9781	-11.5757	-12.0553	-11.6227
2.5	-13.7437	-13.0502	-13.1469	-13.2366	-13.3612	-13.5108	-13.6075	-13.2986	-13.4231		-13.0097	-13.1187	-13.427	-13.5679	-12.8559	-12.5485	-12.9476	-12.6054
2.4	-14.5193	-13.7717	-13.8922	-13.908	-14.0534	-14.1967	-14.3171	-14.0114	-14.1568		-13.5741	-13.7053	-14.1448	-14.3082	-13.4344	-13.1548	-13.5437	-13.2206
2.3	-14.918	-14.0778	-14.2231	-14.1674	-14.3365	-14.5809	-14.7262	-14.3373	-14.5064		-13.828	-13.9816	-14.4208	-14.6109	-13.6606	-13.3258	-13.7875	-13.3994
2.2	-14.7003	-13.8185	-13.9995	-13.8435	-14.039	-14.4302	-14.6112	-14.1125	-14.308		-13.4537	-13.6336	-14.1442	-14.3635	-13.2422	-12.8192	-13.39	-12.903
2.1	-13.523	-12.4004	-12.6137	-12.4837	-12.7151	-13.1555	-13.3688	-12.7931	-13.0245		-12.1376	-12.3535	-12.7931	-13.052	-11.865	-11.3196	-12.0414	-11.4173
2	-10.8807	-9.4412	-9.69558	-9.61289	-9.89711	-10.4616	-10.716	-10.0615	-10.3457		-9.32133	-9.60211	-9.95641	-10.2713	-8.92586	-8.13493	-9.14878	-8.24213
1.9	-6.00738	-4.20814	-4.51491	-4.48451	-4.83824	-5.32758	-5.63435	-5.08423	-5.43796		-4.00625	-4.35613	-4.9193	-5.30983	-3.61493	-2.8323	-3.89507	-2.97295
1.8	2.27009	4.55761	4.15493	4.15175	3.6865	3.21795	2.81527	3.31604	2.85079		4.35507	3.89889	3.67157	3.15331	5.11212	6.62621	4.75288	6.46087
1.7	15.7308	18.5388	18.0081	18.0265	17.3944	16.993	16.4623	16.9863	16.3542		18.0801	17.4475	17.456	16.7558	19.1675	21.3423	18.6717	21.1202
1.6	37.0393	40.4115	39.6475	39.8205	38.9497	38.4543	37.6903	38.4813	37.6106		39.8024	38.9348	39.1115	38.1481	41.2383	44.1102	40.553	43.7893
		Absolute error
		0.664957	0.58085	0.445985	0.33774	0.286415	0.202308	0.41893	0.310684		0.579089	0.486868	0.278827	0.155032
		0.693519	0.596807	0.507039	0.382512	0.232854	0.136141	0.445078	0.320551		0.734	0.624971	0.316696	0.175736
		0.747552	0.627112	0.611283	0.46593	0.322594	0.202154	0.507858	0.362504		0.945151	0.813976	0.374467	0.211123
		0.840178	0.694881	0.750554	0.581522	0.33707	0.191773	0.580642	0.41161		1.08995	0.936426	0.497151	0.307037
		0.881736	0.700781	0.856758	0.661245	0.270054	0.0890988	0.587782	0.392268		1.24658	1.0667	0.556103	0.336753
		1.12257	0.909296	1.03926	0.80787	0.36747	0.154195	0.729901	0.498507		1.38535	1.1695	0.729876	0.471015
		1.43954	1.18516	1.26786	0.98364	0.419127	0.164746	0.819243	0.535026		1.55942	1.27864	0.924341	0.609479
		1.79924	1.49247	1.52287	1.16914	0.679801	0.373031	0.923147	0.569418		2.00113	1.65125	1.08808	0.697551
		2.28752	1.88483	1.88166	1.41641	0.947858	0.545174	1.04595	0.580701		2.08498	1.6288	1.40148	0.88322
		2.80803	2.27728	2.29573	1.66365	1.26226	0.731515	1.25552	0.623452		2.34935	1.71675	1.72521	1.025
		3.3722	2.60821	2.78118	1.91045	1.41499	0.650993	1.44204	0.571306		2.76313	1.89551	2.07224	1.10883
		Square of the absolute error
		0.442168	0.337387	0.198903	0.114068	0.0820336	0.0409285	0.175502	0.0965246		0.335343	0.23704	0.0777444	0.024035
		0.480969	0.356178	0.257089	0.146315	0.0542209	0.0185344	0.198095	0.102753		0.538756	0.390589	0.100296	0.0308833
		0.558834	0.39327	0.373667	0.217091	0.104067	0.0408663	0.257919	0.131409		0.893311	0.662558	0.140226	0.044573
		0.705898	0.482859	0.563331	0.338167	0.113616	0.0367768	0.337145	0.169423		1.188	0.876893	0.247159	0.0942716
		0.777459	0.491093	0.734035	0.437245	0.0729294	0.00793859	0.345487	0.153875		1.55395	1.13785	0.309251	0.113403
		1.26017	0.826819	1.08007	0.652653	0.135034	0.0237761	0.532756	0.248509		1.91921	1.36773	0.532719	0.221855
		2.07228	1.40461	1.60746	0.967548	0.175668	0.0271414	0.671158	0.286253		2.4318	1.63491	0.854407	0.371464
		3.23726	2.22746	2.31912	1.36688	0.462129	0.139152	0.8522	0.324237		4.00454	2.72664	1.18391	0.486578
		5.23273	3.55259	3.54064	2.00622	0.898434	0.297215	1.09401	0.337214		4.34715	2.65298	1.96413	0.780077
		7.88501	5.18602	5.27036	2.76774	1.59329	0.535114	1.57634	0.388692		5.51947	2.94722	2.97635	1.05063
		11.3717	6.80274	7.73495	3.64981	2.00219	0.423792	2.07947	0.326391		7.6349	3.59297	4.29419	1.22951
		Error
		0.664957	0.58085	0.445985	0.33774	0.286415	0.202308	0.41893	0.310684		0.579089	0.486868	0.278827	0.155032
		0.693519	0.596807	0.507039	0.382512	0.232854	0.136141	0.445078	0.320551		0.734	0.624971	0.316696	0.175736
		0.747552	0.627112	0.611283	0.46593	0.322594	0.202154	0.507858	0.362504		0.945151	0.813976	0.374467	0.211123
		0.840178	0.694881	0.750554	0.581522	0.33707	0.191773	0.580642	0.41161		1.08995	0.936426	0.497151	0.307037
		0.881736	0.700781	0.856758	0.661245	0.270054	0.0890988	0.587782	0.392268		1.24658	1.0667	0.556103	0.336753
		1.12257	0.909296	1.03926	0.80787	0.36747	0.154195	0.729901	0.498507		1.38535	1.1695	0.729876	0.471015
		1.43954	1.18516	1.26786	0.98364	0.419127	0.164746	0.819243	0.535026		1.55942	1.27864	0.924341	0.609479
		1.79924	1.49247	1.52287	1.16914	0.679801	0.373031	0.923147	0.569418		2.00113	1.65125	1.08808	0.697551
		2.28752	1.88483	1.88166	1.41641	0.947858	0.545174	1.04595	0.580701		2.08498	1.6288	1.40148	0.88322
		2.80803	2.27728	2.29573	1.66365	1.26226	0.731515	1.25552	0.623452		2.34935	1.71675	1.72521	1.025
		3.3722	2.60821	2.78118	1.91045	1.41499	0.650993	1.44204	0.571306		2.76313	1.89551	2.07224	1.10883

## Sheet: Ni+_TZVPP
Error analysis		all values in kcal/mol
	Uncorrected				Corrected					Reference
	DLPNO-CCSD(T0) NormalPNO	DLPNO-CCSD(T1) NormalPNO	DLPNO-CCSD(T0) TightPNO	DLPNO-CCSD(T1) TightPNO	DLPNO-CCSD(T0)+dMP2 NormalPNO	DLPNO-CCSD(T1)+dMP2 NormalPNO	DLPNO-CCSD(T0)+dMP2 TightPNO	DLPNO-CCSD(T1)+dMP2 TightPNO		Bistoni(5/6)	Bistoni(5/6) T1	Bistoni(6/7)	Bistoni(6/7) T1
ME	1.3368	1.03615	1.11415	0.758375	0.490324	0.189681	0.554978	0.199206		1.42351	1.11127	0.787068	0.29763
MAE	1.3368	1.03615	1.11415	0.758375	0.490324	0.262899	0.554978	0.199206		1.42351	1.11127	0.755434	0.350883
RMSE	1.5972	1.23572	1.29947	0.871849	0.692907	0.359271	0.638764	0.223132		1.56907	1.19892	0.922137	0.437177
MPE	3.13632	2.35126	2.51838	1.61464	1.42808	0.667674	1.19516	0.348888		2.71807	1.89435	3.5171	0.85585
MNE	0.385398	0.289838	0.374484	0.26092	0.0625189	-0.139085	0.238577	0.0142921		0.489826	0.391876	0.0511908	0.00962858
ES	2.75092	2.06142	2.14389	1.35372	1.36556	0.806759	0.956587	0.334596		2.22825	1.50247	3.46591	0.846222
		Uncorrected				Corrected					Reference Bistoni et al.
Metal-CO disitance	Reference	DLPNO-CCSD(T0) NormalPNO	DLPNO-CCSD(T1) NormalPNO	DLPNO-CCSD(T0) TightPNO	DLPNO-CCSD(T1) TightPNO	DLPNO-CCSD(T0)+dMP2 NormalPNO	DLPNO-CCSD(T1)+dMP2 NormalPNO	DLPNO-CCSD(T0)+dMP2 TightPNO	DLPNO-CCSD(T1)+dMP2 TightPNO		extr.(5/6)	extr.(5/6) T1	extr.(6/7)	extr.(6/7) T1	TcutPNO 10^(-6) T0	TcutPNO 10^(-5) T0	TcutPNO 10^(-6) T1	TcutPNO 10^(-5) T1
2.6	-13.0495	-12.6641	-12.7597	-12.675	-12.7886	-12.8629	-12.9584	-12.811	-12.9245		-12.5597	-12.6577	-12.8233	-12.9514	-12.3786	-12.0164	-12.463	-12.0738
2.5	-14.151	-13.6751	-13.7946	-13.6686	-13.8016	-13.9362	-14.0557	-13.8327	-13.9657		-13.4799	-13.5946	-13.8514	-14.0021	-13.3029	-12.949	-13.4007	-13.013
2.4	-15.0465	-14.4475	-14.5866	-14.4754	-14.6301	-14.945	-15.0841	-14.7198	-14.8745		-14.1768	-14.3076	-14.7169	-14.8927	-13.9925	-13.6238	-14.105	-13.6998
2.3	-15.5548	-14.8533	-15.0155	-14.8938	-15.0792	-15.4922	-15.6544	-15.1694	-15.3548		-14.5577	-14.7165	-15.1586	-15.3693	-14.3642	-13.9774	-14.499	-14.0639
2.2	-15.4145	-14.5455	-14.7344	-14.6907	-14.917	-15.3519	-15.5408	-15.1739	-15.4002		-14.2829	-14.4682	-15.006	-15.2669	-14.0601	-13.6146	-14.2171	-13.7148
2.1	-14.254	-13.2184	-13.4442	-13.3885	-13.6613	-14.1673	-14.3931	-13.9357	-14.2086		-13.0166	-13.2416	-13.7116	-14.0266	-12.7422	-12.1935	-12.9308	-12.3094
2	-11.5439	-10.3152	-10.5903	-10.4976	-10.8246	-11.1684	-11.4435	-10.9493	-11.2764		-9.95608	-10.2322	-10.8724	-11.2465	-9.748	-9.33183	-9.98087	-9.47823
1.9	-6.51209	-4.96431	-5.29941	-5.24997	-5.65315	-5.94197	-6.27707	-5.86131	-6.26449		-4.69572	-5.04967	-5.69473	-6.15332	-4.36045	-3.68992	-4.65282	-3.85911
1.8	1.99805	4.1365	3.72022	3.64677	3.13179	3.07102	2.65474	2.80692	2.29194		3.90581	3.44843	3.15953	2.57234	4.62124	6.05209	4.25069	5.85521
1.7	15.745	18.3321	17.7677	17.8468	17.1681	16.977	16.4126	16.7725	16.0939		17.9769	17.366	17.3264	16.5571	18.8875	20.7089	18.3901	20.4383
1.6	37.387	40.5233	39.7382	39.9053	39.0016	38.815	38.03	38.5821	37.6784		40.105	39.2813	39.2623	38.2428	41.1913	43.3638	40.5192	42.9949
		Absolute error
		0.385398	0.289838	0.374484	0.26092	0.186663	0.0911029	0.238577	0.125013		0.489826	0.391876	0.226254	0.0981253
		0.475931	0.356419	0.482452	0.349404	0.214828	0.0953161	0.318332	0.185284		0.671137	0.556399	0.299631	0.148962
		0.599007	0.459858	0.571069	0.416343	0.101496	0.0376529	0.326697	0.171971		0.869666	0.738928	0.329594	0.153752
		0.701476	0.539285	0.660943	0.47554	0.0625189	0.0996724	0.385325	0.199922		0.997107	0.83822	0.396145	0.185421
		0.868967	0.68006	0.72379	0.497492	0.0626141	0.126293	0.24059	0.0142921		1.13159	0.946245	0.408514	0.147537
		1.03566	0.809852	0.865565	0.592698	0.0867249	0.139085	0.31833	0.0454626		1.23741	1.01246	0.54246	0.22746
		1.22868	0.953572	1.04632	0.719278	0.375498	0.100385	0.594558	0.267521		1.5878	1.31169	0.671531	0.297413
		1.54778	1.21267	1.26211	0.858934	0.57012	0.235013	0.650777	0.247596		1.81637	1.46242	0.817355	0.358766
		2.13845	1.72216	1.64871	1.13373	1.07297	0.656683	0.80887	0.29389		1.90776	1.45037	1.16148	0.574281
		2.5871	2.02272	2.1018	1.42315	1.23205	0.667674	1.02754	0.348888		2.23189	1.62106	1.58141	0.81214
		3.13632	2.35126	2.51838	1.61464	1.42808	0.643016	1.19516	0.291429		2.71807	1.89435	1.87539	0.85585
		Square of the absolute error
		0.148531	0.0840061	0.140238	0.0680792	0.034843	0.00829975	0.0569189	0.0156283		0.23993	0.153567	0.0511908	0.00962858
		0.226511	0.127034	0.23276	0.122083	0.0461513	0.00908515	0.101335	0.0343303		0.450424	0.30958	0.0897787	0.0221898
		0.358809	0.21147	0.32612	0.173342	0.0103013	0.00141774	0.106731	0.029574		0.756319	0.546015	0.108632	0.0236397
		0.492068	0.290828	0.436846	0.226139	0.00390861	0.00993458	0.148475	0.0399687		0.994222	0.702613	0.156931	0.0343811
		0.755104	0.462481	0.523872	0.247498	0.00392052	0.01595	0.0578837	0.000204263		1.2805	0.895379	0.166883	0.0217672
		1.07259	0.65586	0.749202	0.35129	0.00752121	0.0193445	0.101334	0.00206684		1.53119	1.02507	0.294263	0.051738
		1.50967	0.909299	1.09478	0.517361	0.140998	0.0100771	0.353499	0.0715676		2.5211	1.72052	0.450954	0.0884545
		2.39562	1.47057	1.59293	0.737767	0.325037	0.0552311	0.42351	0.0613037		3.29919	2.13866	0.66807	0.128713
		4.57295	2.96584	2.71825	1.28535	1.15126	0.431233	0.654271	0.0863712		3.63954	2.10359	1.34903	0.329798
		6.69306	4.09138	4.41756	2.02535	1.51796	0.445789	1.05584	0.121723		4.98132	2.62782	2.50087	0.659571
		9.83652	5.5284	6.34222	2.60707	2.03942	0.413469	1.42842	0.0849306		7.38793	3.58856	3.5171	0.73248
		Error
		0.385398	0.289838	0.374484	0.26092	0.186663	0.0911029	0.238577	0.125013		0.489826	0.391876	0.226254	0.0981253
		0.475931	0.356419	0.482452	0.349404	0.214828	0.0953161	0.318332	0.185284		0.671137	0.556399	0.299631	0.148962
		0.599007	0.459858	0.571069	0.416343	0.101496	-0.0376529	0.326697	0.171971		0.869666	0.738928	0.329594	0.153752
		0.701476	0.539285	0.660943	0.47554	0.0625189	-0.0996724	0.385325	0.199922		0.997107	0.83822	0.396145	0.185421
		0.868967	0.68006	0.72379	0.497492	0.0626141	-0.126293	0.24059	0.0142921		1.13159	0.946245	0.408514	0.147537
		1.03566	0.809852	0.865565	0.592698	0.0867249	-0.139085	0.31833	0.0454626		1.23741	1.01246	0.54246	0.22746
		1.22868	0.953572	1.04632	0.719278	0.375498	0.100385	0.594558	0.267521		1.5878	1.31169	0.671531	0.297413
		1.54778	1.21267	1.26211	0.858934	0.57012	0.235013	0.650777	0.247596		1.81637	1.46242	0.817355	0.358766
		2.13845	1.72216	1.64871	1.13373	1.07297	0.656683	0.80887	0.29389		1.90776	1.45037	1.16148	0.574281
		2.5871	2.02272	2.1018	1.42315	1.23205	0.667674	1.02754	0.348888		2.23189	1.62106	1.58141	0.81214
		3.13632	2.35126	2.51838	1.61464	1.42808	0.643016	1.19516	0.291429		2.71807	1.89435	1.87539	0.85585

## Sheet: Ni+_QZVPP
Error analysis		all values in kcal/mol
	Uncorrected				Corrected					Reference
	DLPNO-CCSD(T0) NormalPNO	DLPNO-CCSD(T1) NormalPNO	DLPNO-CCSD(T0) TightPNO	DLPNO-CCSD(T1) TightPNO	DLPNO-CCSD(T0)+dMP2 NormalPNO	DLPNO-CCSD(T1)+dMP2 NormalPNO	DLPNO-CCSD(T0)+dMP2 TightPNO	DLPNO-CCSD(T1)+dMP2 TightPNO		Bistoni(5/6)	Bistoni(5/6) T1	Bistoni(6/7)	Bistoni(6/7) T1
ME	1.62517	1.32909	1.2859	0.940785	0.776753	0.480674	0.603428	0.25831		1.43143	1.11089	1.15047	0.597938
MAE	1.62517	1.32909	1.2859	0.940785	0.780996	0.507431	0.613059	0.292421		1.43143	1.11089	1.01457	0.628855
RMSE	1.89145	1.53906	1.47345	1.06084	0.913828	0.569471	0.702441	0.314242		1.55625	1.17821	1.19259	0.732192
MPE	3.7008	2.95255	2.78817	1.91606	1.66586	0.917608	1.15549	0.499913		2.8256	2.00737	5.02695	1.60937
MNE	0.621339	0.514258	0.503961	0.390361	-0.0233368	-0.147166	-0.0529666	-0.18761		0.728306	0.625905	0.107612	0.0400933
ES	3.07946	2.43829	2.2842	1.5257	1.6892	1.06477	1.20846	0.687523		2.09729	1.38147	4.91934	1.56928
		Uncorrected				Corrected					Reference Bistoni et al.
Metal-CO disitance	Reference	DLPNO-CCSD(T0) NormalPNO	DLPNO-CCSD(T1) NormalPNO	DLPNO-CCSD(T0) TightPNO	DLPNO-CCSD(T1) TightPNO	DLPNO-CCSD(T0)+dMP2 NormalPNO	DLPNO-CCSD(T1)+dMP2 NormalPNO	DLPNO-CCSD(T0)+dMP2 TightPNO	DLPNO-CCSD(T1)+dMP2 TightPNO		extr.(5/6)	extr.(5/6) T1	extr.(6/7)	extr.(6/7) T1	TcutPNO 10^(-6) T0	TcutPNO 10^(-5) T0	TcutPNO 10^(-6) T1	TcutPNO 10^(-5) T1
2.6	-13.7487	-13.1273	-13.2344	-13.2447	-13.3583	-13.4262	-13.5333	-13.5155	-13.6291		-13.0204	-13.1228	-13.4206	-13.5468	-12.8929	-12.6379	-12.9813	-12.6982
2.5	-14.8909	-14.2136	-14.3375	-14.3259	-14.4605	-14.9142	-15.0381	-14.9439	-15.0785		-14.0007	-14.1147	-14.5385	-14.6907	-13.9005	-13.7	-14.0002	-13.7711
2.4	-15.8501	-15.0704	-15.2151	-15.2057	-15.3607	-15.3155	-15.4602	-15.3219	-15.4769		-14.8764	-15.0156	-15.4428	-15.6159	-14.7317	-14.4424	-14.8504	-14.52
2.3	-16.4766	-15.5734	-15.738	-15.7324	-15.916	-16.0207	-16.1853	-16.1253	-16.3089		-15.4718	-15.6384	-15.9638	-16.1695	-15.2694	-14.8647	-15.4091	-14.9506
2.2	-16.5406	-15.4814	-15.6738	-15.6412	-15.8567	-16.008	-16.2004	-16.1093	-16.3248		-15.4637	-15.6625	-15.8298	-16.0697	-15.264	-14.8644	-15.4307	-14.9673
2.1	-15.6906	-14.4167	-14.6374	-14.6177	-14.8763	-15.0502	-15.271	-15.1606	-15.4191		-14.4264	-14.6621	-14.8333	-15.1232	-14.1866	-13.7069	-14.3826	-13.8235
2	-13.3994	-11.8345	-12.0979	-12.126	-12.4387	-12.6279	-12.8913	-12.7657	-13.0783		-11.9632	-12.2497	-12.3622	-12.7134	-11.6535	-11.0339	-11.8892	-11.1681
1.9	-8.8817	-6.93137	-7.24733	-7.39815	-7.79165	-7.911	-8.22695	-8.1758	-8.5693		-7.34295	-7.71436	-7.65704	-8.09758	-6.88036	-5.95519	-7.17979	-6.11066
1.8	-0.96105	1.48842	1.07777	0.913116	0.411657	0.315	-0.0956414	0.0113206	-0.490138		0.760132	0.286027	0.610021	0.0496445	1.51931	3.03765	1.13568	2.83499
1.7	12.1412	15.038	14.4728	14.4369	13.7814	13.5387	12.9735	13.2967	12.6411		14.4273	13.8081	14.0578	13.3274	15.1952	16.731	14.6893	16.4516
1.6	33.1013	36.8021	36.0538	35.8894	35.0173	34.7671	34.0189	34.2504	33.3783		35.9269	35.1086	35.3434	34.3699	36.9816	39.091	36.3122	38.7194
		Absolute error
		0.621339	0.514258	0.503961	0.390361	0.322492	0.21541	0.23317	0.119569		0.728306	0.625905	0.328042	0.201835
		0.677269	0.55344	0.56505	0.430407	0.0233368	0.147166	0.0529666	0.18761		0.890157	0.776229	0.352375	0.200233
		0.779654	0.634937	0.644344	0.489347	0.534611	0.389894	0.528171	0.373174		0.973728	0.834442	0.407321	0.234191
		0.903193	0.738606	0.744251	0.560614	0.455875	0.291287	0.351345	0.167708		1.00481	0.83826	0.51278	0.307171
		1.05921	0.866819	0.899409	0.683908	0.53263	0.340234	0.43131	0.215809		1.07685	0.878103	0.710798	0.470938
		1.27393	1.05314	1.07285	0.814268	0.640337	0.419547	0.530026	0.271442		1.26415	1.02853	0.857279	0.567386
		1.56488	1.30147	1.27344	0.960749	0.771551	0.508138	0.633756	0.321066		1.43616	1.14967	1.03718	0.686023
		1.95033	1.63438	1.48356	1.09005	0.970703	0.654751	0.705903	0.3124		1.53875	1.16735	1.22466	0.784124
		2.44947	2.03882	1.87417	1.37271	1.27605	0.865409	0.972371	0.470912		1.72118	1.24708	1.57107	1.01069
		2.89683	2.33161	2.29574	1.64016	1.39751	0.832299	1.15549	0.499913		2.28605	1.66691	1.91662	1.1862
		3.7008	2.95255	2.78817	1.91606	1.66586	0.917608	1.14913	0.27703		2.8256	2.00737	2.24209	1.26861
		Square of the absolute error
		0.386062	0.264461	0.253977	0.152382	0.104001	0.0464017	0.0543681	0.0142967		0.53043	0.391757	0.107612	0.0407374
		0.458693	0.306296	0.319282	0.18525	0.000544604	0.0216578	0.00280546	0.0351973		0.79238	0.602531	0.124168	0.0400933
		0.60786	0.403145	0.415179	0.239461	0.285809	0.152018	0.278964	0.139259		0.948146	0.696294	0.16591	0.0548456
		0.815758	0.545538	0.553909	0.314288	0.207822	0.0848482	0.123443	0.0281261		1.00964	0.702679	0.262943	0.0943541
		1.12194	0.751375	0.808937	0.46773	0.283694	0.115759	0.186028	0.0465734		1.15961	0.771065	0.505234	0.221782
		1.62291	1.10911	1.15101	0.663033	0.410032	0.176019	0.280928	0.073681		1.59807	1.05787	0.734928	0.321927
		2.44885	1.69382	1.62165	0.923039	0.595291	0.258204	0.401646	0.103084		2.06257	1.32174	1.07574	0.470628
		3.80377	2.67118	2.20094	1.18821	0.942263	0.428699	0.4983	0.0975938		2.36775	1.3627	1.4998	0.61485
		5.99988	4.15681	3.5125	1.88433	1.6283	0.748933	0.945505	0.221758		2.96247	1.5552	2.46827	1.0215
		8.39163	5.43643	5.27041	2.69012	1.95305	0.692721	1.33516	0.249913		5.22602	2.77858	3.67344	1.40706
		13.6959	8.71753	7.77387	3.67129	2.77509	0.842005	1.32051	0.0767455		7.98401	4.02955	5.02695	1.60937
		Error
		0.621339	0.514258	0.503961	0.390361	0.322492	0.21541	0.23317	0.119569		0.728306	0.625905	0.328042	0.201835
		0.677269	0.55344	0.56505	0.430407	-0.0233368	-0.147166	-0.0529666	-0.18761		0.890157	0.776229	0.352375	0.200233
		0.779654	0.634937	0.644344	0.489347	0.534611	0.389894	0.528171	0.373174		0.973728	0.834442	0.407321	0.234191
		0.903193	0.738606	0.744251	0.560614	0.455875	0.291287	0.351345	0.167708		1.00481	0.83826	0.51278	0.307171
		1.05921	0.866819	0.899409	0.683908	0.53263	0.340234	0.43131	0.215809		1.07685	0.878103	0.710798	0.470938
		1.27393	1.05314	1.07285	0.814268	0.640337	0.419547	0.530026	0.271442		1.26415	1.02853	0.857279	0.567386
		1.56488	1.30147	1.27344	0.960749	0.771551	0.508138	0.633756	0.321066		1.43616	1.14967	1.03718	0.686023
		1.95033	1.63438	1.48356	1.09005	0.970703	0.654751	0.705903	0.3124		1.53875	1.16735	1.22466	0.784124
		2.44947	2.03882	1.87417	1.37271	1.27605	0.865409	0.972371	0.470912		1.72118	1.24708	1.57107	1.01069
		2.89683	2.33161	2.29574	1.64016	1.39751	0.832299	1.15549	0.499913		2.28605	1.66691	1.91662	1.1862
		3.7008	2.95255	2.78817	1.91606	1.66586	0.917608	1.14913	0.27703		2.8256	2.00737	2.24209	1.26861
