# Supplementary material for: MP2-Based Correction Scheme to Approach the Limit of a Complete Pair Natural Orbitals Space in DLPNO-CCSD(T) Calculations
Source: J Chem Theory Comput. 2023 Jun 20;19(13):4023–32. doi: 10.1021/acs.jctc.3c00444 (PMC10339718; doi:10.1021/acs.jctc.3c00444)
Supplement: Supplementary file 2 — ct3c00444_si_002.xlsx [file ct3c00444_si_002.xlsx]

## Sheet: Cover_page
Supplementary information
MP2-based correction scheme to approach the limit of a complete pair natural orbitals space in DLPNO-CCSD(T) calculations
by
James Pogrebetsky
Alexandra Siklitckaia
Adam Kubas
Institute of Physical Chemistry, Polish Academy of Sciences, Kasprzaka 44/52, 01-224 Poland
Contact:
E-mail: akubas@ichf.edu.pl
Phone: +48 22 343 33 56
Content
Figures S1 and S2 - comparison of the influence of the reference determinant choice in MP2 calculations (UHF vs. QRO)
Compound_job - compound job script and example input files
S22 - correlation energy change in S22 database (kcal/mol) with various DLPNO setups incl. error analysis
MB16-43 - correlation energy change in MB16-43 database (kcal/mol) with various DLPNO setups incl. error analysis
MOB16-43_timings - timings for each MB16-43 entry [s]
MOBH35 - reaction energies, forward and reverse barriers for modified MOBH35 database (kcal/mol) with various DLPNO setups incl. error analysis
M-CO data are provided in separate xlsx files in the M-CO_data archive

## Sheet: Figures S1 and S2
Figures S1 and S2 were obtained for Pt-CO system at the triplet spin state described in the main text (def2-SVP basis set)
Figure S1. The influence of the choice of UHF vs. QRO reference determinant in the MP2 correction calculations on the Pt-CO interaction energy (methods with prefixes c_UHF and c_QRO, respectively). For completness, canonical QRO-CCSD(T) and uncorrected DLPNO-CCSD(T1) results are also shown.										R	QRO-CCSD(T)	DLPNO-CCSD(T1)	c_UHF_DLPNO-CCSD(T1)	c_QRO_DLPNO-CCSD(T1)
										1.7	-2.43284	-0.695314	-2.21276	-2.19084
										1.8	-14.5994	-12.9541	-14.2878	-14.4884
										1.9	-19.2425	-17.3674	-18.4996	-18.6097
										2	-19.7785	-18.1111	-18.9607	-19.2357
										2.1	-18.3448	-16.8116	-17.4237	-17.5456
										2.2	-16.1992	-14.5905	-15.0427	-15.0473
										2.3	-14.0089	-12.7118	-13.129	-13.3099
										2.4	-12.0777	-11.0426	-11.4698	-11.468
										2.5	-10.4946	-9.74108	-9.91261	-9.9862
										2.6	-9.2486	-8.50505	-8.51243	-8.56889
Figure S2. Correlation between semi-local MP2 energy in the NEV-PNO space of the DLPNO-CCSD(T1) calculations and the DLPNO-MP2 correlation energy for Pt-CO system at various Pt-C distances.
										SL-UMP2(NEV-PNO)	DLPNO-MP2
										-0.534204	-0.63426
										-0.52818	-0.624662
										-0.52216	-0.615472
										-0.516731	-0.607004
										-0.512137	-0.599764
										-0.508397	-0.593704
										-0.505494	-0.588747
										-0.503231	-0.584667
										-0.501449	-0.581377
										-0.499974	-0.579174
										-0.498703	-0.577307

## Sheet: Compound_job
Below is the minimal ORCA input file to apply presented MP2 correction scheme.
The method is defined via "compound job" mechanism of orca in an external *.cmp file (here we assume the file is present in the same directory as the *.inp file)
input.inp
! PAL6 * xyzfile 0 1 str.xyz #xyz file that contains coordinates %compound "mp2_correction.cmp" #read the compound job script
mp2_correction.cmp
#-----Basic definition of HF type, basis set and PNO settings. #-----For the latter two blocks are defined - for NormalPNO and TightPNO settings for DLPNO-CCSD(T) variable hf_type = "UHF DKH2"; variable cc_type = "DLPNO-CCSD(T1)"; variable basis_set = "aug-cc-pVDZ-DK"; variable aux_basis = "AutoAUX"; #NormalPNO settings #variable pno_thr = "NormalPNO"; #variable mp2_tcutpno = "3.33e-7"; #variable…

## Sheet: S22
All calculations were performed on this set with the open-shell algorithm.															Errors
DKH2, aug-cc-pVDZ-DK			NormalPNO				TightPNO								NormalPNO				TightPNO
			T0		T1		T0		T1		Altun et al. TightPNO T1				T0		T1		T0		T1		Altun et al. TightPNO T1
Entry	C-CCSD(T)		DLPNO	cDLPNO	DLPNO	cDLPNO	DLPNO	cDLPNO	DLPNO	cDLPNO	(5/6)	(6/7)			DLPNO	cDLPNO	DLPNO	cDLPNO	DLPNO	cDLPNO	DLPNO	cDLPNO	(5/6)	(6/7)
1	1.79699		1.72797	1.77119	1.73795	1.78117	1.725	1.746	1.737	1.75802	1.76034	1.78818			-0.0690203	-0.0257992	-0.0590429	-0.0158218	-0.0719883	-0.0509883	-0.0599883	-0.0389683	-0.0366475	-0.00880584
2	1.76135		1.6178	1.69378	1.62575	1.70173	1.666	1.727	1.679	1.7407	1.77935	1.71477			-0.143557	-0.0675767	-0.1356	-0.0596199	-0.0953533	-0.0343533	-0.0823533	-0.0206573	0.0180001	-0.046586
3	3.15832		2.2978	2.5392	2.25828	2.49968	2.764	2.895	2.782	2.9131	3.26938	3.05235			-0.860517	-0.619122	-0.900038	-0.658643	-0.394321	-0.263321	-0.376321	-0.245219	0.111061	-0.105968
4	3.63069		2.95048	3.18396	2.94657	3.18005	3.231	3.406	3.271	3.44626	3.56853	3.53512			-0.680204	-0.44673	-0.684113	-0.45064	-0.399687	-0.224687	-0.359687	-0.184429	-0.0621614	-0.0955619
5	5.04711		4.01268	4.37778	3.98539	4.35049	4.472	4.684	4.487	4.69922	5.07298	4.87121			-1.03443	-0.669332	-1.06172	-0.696623	-0.575109	-0.363109	-0.560109	-0.347891	0.02587	-0.175899
6	7.2909		5.87794	7.0574	5.77227	6.95173	6.09	7.131	6.037	7.07737	6.80052	6.59775			-1.41296	-0.233497	-1.51863	-0.33917	-1.2009	-0.1599	-1.2539	-0.213535	-0.490381	-0.693149
7	7.69377		6.6228	7.05796	6.59685	7.03201	6.977	7.272	7.009	7.30451	7.78593	7.55502			-1.07097	-0.635809	-1.09692	-0.661756	-0.71677	-0.42177	-0.68477	-0.389263	0.0921617	-0.138755
8	1.14392		1.10252	1.11578	1.1032	1.11646	1.116	1.131	1.12	1.1342	1.08097	1.14149			-0.0413929	-0.0281384	-0.0407157	-0.0274607	-0.0279159	-0.0129159	-0.0239159	-0.00971093	-0.0629474	-0.00242972
9	2.53015		2.40735	2.45842	2.41626	2.46733	2.405	2.45	2.424	2.46912	2.47775	2.49792			-0.122796	-0.0717284	-0.113891	-0.0628241	-0.12515	-0.0801497	-0.10615	-0.0610307	-0.052397	-0.032227
10	3.53334		3.63248	3.709	3.63914	3.71567	3.42	3.5	3.438	3.51782	3.45887	3.46877			0.099139	0.175663	0.105803	0.182327	-0.113341	-0.033341	-0.095341	-0.015525	-0.0744709	-0.0645742
11	10.0697		10.6451	10.9854	10.7098	11.0501	9.693	9.988	9.803	10.0978	10.223	9.95944			0.575464	0.915706	0.640166	0.980409	-0.376666	-0.0816663	-0.266666	0.0281437	0.153363	-0.110222
12	10.5911		11.1643	11.6193	11.2356	11.6906	10.09	10.431	10.208	10.548	10.7052	10.4552			0.573113	1.02811	0.644457	1.09946	-0.501147	-0.160147	-0.383147	-0.0431168	0.114043	-0.135938
13	13.1886		13.0397	13.4857	13.0708	13.5168	12.304	12.601	12.418	12.7157	13.6538	12.9604			-0.148858	0.297099	-0.117738	0.328223	-0.884558	-0.587558	-0.770558	-0.472848	0.465227	-0.228118
14	14.9794		15.7719	16.3982	15.8909	16.5172	14.371	14.813	14.552	14.9945	15.0837	14.8696			0.792525	1.41879	0.911473	1.53774	-0.608415	-0.166415	-0.427415	0.0150952	0.104332	-0.109855
15	20.2597		20.4712	21.2049	20.5017	21.2354	19.215	19.705	19.359	19.8495	20.7051	20.1118			0.211559	0.945256	0.242022	0.975722	-1.04467	-0.554671	-0.900671	-0.410221	0.445433	-0.147882
16	1.50994		1.45095	1.46724	1.45788	1.47417	1.44	1.439	1.454	1.45404	1.56208	1.47628			-0.0589927	-0.0427008	-0.0520646	-0.035773	-0.0699397	-0.0709397	-0.0559397	-0.0559037	0.0521435	-0.0336568
17	3.01831		2.95454	3.02427	2.95851	3.02824	2.879	2.939	2.902	2.9628	3.0095	2.96934			-0.0637664	0.00596252	-0.0598006	0.00992839	-0.139309	-0.0793094	-0.116309	-0.0555124	-0.0088071	-0.0489677
18	3.23757		3.31416	3.37028	3.32211	3.37823	3.101	3.155	3.123	3.17687	3.25119	3.17482			0.0765911	0.132712	0.0845351	0.140657	-0.136572	-0.0825719	-0.114572	-0.0606999	0.0136154	-0.062756
19	3.58879		3.66824	3.77567	3.67272	3.78014	3.423	3.489	3.446	3.51149	3.57648	3.49174			0.0794489	0.186873	0.0839235	0.191348	-0.165792	-0.0997921	-0.142792	-0.0772981	-0.0123114	-0.0970566
20	5.94879		6.02841	6.27548	6.04174	6.2888	5.772	5.963	5.819	6.01008	6.33323	5.93633			0.0796267	0.326696	0.092949	0.340018	-0.176786	0.0142137	-0.129786	0.0612917	0.384447	-0.0124589
21	8.24281		8.23761	8.56203	8.26283	8.58725	7.943	8.172	8.009	8.2379	8.50808	8.27992			-0.00520129	0.31922	0.0200185	0.34444	-0.299807	-0.0708073	-0.233807	-0.00490929	0.265274	0.0371147
22	6.74095		8.00275	6.6487	8.01544	6.66139	8.053	6.571	8.102	6.6195	8.38901	8.15709			1.26179	-0.0922578	1.27449	-0.0795633	1.31205	-0.169954	1.36105	-0.121458	1.64806	1.41613
		ME	-0.0892455	0.128155	-0.0791107	0.13829	-0.309643	-0.170643	-0.262871	-0.123803	0.140587	-0.0408008
		MAE	0.430087	0.394763	0.451823	0.419007	0.42892	0.171935	0.386602	0.133306	0.213325	0.172914
		RMSE	0.619438	0.551589	0.651735	0.588127	0.571898	0.237573	0.540912	0.196266	0.408957	0.350255
		MPE	1.26179	1.41879	1.27449	1.53774	1.31205	0.0142137	1.36105	0.0612917	1.64806	1.41613
		MNE	-1.41296	-0.669332	-1.51863	-0.696623	-1.2009	-0.587558	-1.2539	-0.472848	-0.490381	-0.693149
		ES	2.67475	2.08812	2.79312	2.23436	2.51295	0.601772	2.61495	0.53414	2.13844	2.10928

## Sheet: MB16-43
All calculations were performed on this set with the open-shell algorithm.															Errors
DKH2, aug-cc-pVDZ-DK			NormalPNO				TightPNO								NormalPNO				TightPNO
			T0		T1		T0		T1		Altun et al. TightPNO T1				T0		T1		T0		T1		Altun et al. TightPNO T1
Entry	C-CCSD(T)		DLPNO	cDLPNO	DLPNO	cDLPNO	DLPNO	cDLPNO	DLPNO	cDLPNO	(5/6)	(6/7)			DLPNO	cDLPNO	DLPNO	cDLPNO	DLPNO	cDLPNO	DLPNO	cDLPNO	(5/6)	(6/7)
1	63.1115		58.2654	60.2227	58.4866	60.4407	59.5153	60.6673	59.883	61.093	58.7191	61.7707			-4.8461	-2.88881	-4.62487	-2.67077	-3.59616	-2.44414	-3.22851	-2.0185	-4.39235	-1.34081
2	91.9168		87.2981	89.0409	87.7566	89.5102	88.237	89.4448	88.8191	90.0959	88.2947	90.5968			-4.61874	-2.87591	-4.16022	-2.40662	-3.67978	-2.47202	-3.09777	-1.82089	-3.62217	-1.32001
3	108.634		102.665	104.868	104.044	106.246	104.209	105.708	105.788	107.296	106.262	106.575			-5.96896	-3.76608	-4.59055	-2.38815	-4.42502	-2.92677	-2.84674	-1.33782	-2.37219	-2.05928
4	131.893		126.681	129.206	128.95	131.473	127.567	129.138	129.959	131.61	129.671	131.479			-5.2121	-2.687	-2.94314	-0.419835	-4.32622	-2.75521	-1.93329	-0.283088	-2.22153	-0.413683
5	77.3621		70.3724	74.9197	70.2645	74.8284	71.6181	74.6315	71.6832	74.7743	72.5988	74.5521			-6.98972	-2.44243	-7.09763	-2.53372	-5.74398	-2.73064	-5.67888	-2.58778	-4.76331	-2.81005
6	98.9648		94.7358	96.3195	95.917	97.5041	95.7039	96.5159	96.9535	97.8533	96.841	97.7647			-4.22896	-2.64533	-3.04775	-1.46071	-3.26092	-2.44885	-2.01134	-1.1115	-2.12379	-1.20008
7	13.459		8.84962	10.2773	9.21766	10.6518	9.82514	10.8648	10.3051	11.3934	10.9111	11.4328			-4.60934	-3.18167	-4.24129	-2.8072	-3.63382	-2.59414	-3.15384	-2.06559	-2.54789	-2.02617
8	59.7002		51.8143	54.0039	52.876	55.0814	53.9289	55.3404	55.19	56.6696	56.0088	56.987			-7.88588	-5.69626	-6.82416	-4.61877	-5.77131	-4.35977	-4.51015	-3.03058	-3.69143	-2.71314
9	68.4305		66.6643	67.8271	67.1395	68.3033	66.9567	67.8127	67.4664	68.375	67.6503	68.1658			-1.76624	-0.603394	-1.29106	-0.127239	-1.47385	-0.617845	-0.964105	-0.0555334	-0.780184	-0.264721
10	84.4753		78.8134	81.8298	79.8152	82.8454	79.877	82.0076	81.008	83.1883	80.7239	82.7124			-5.66187	-2.64546	-4.66004	-1.62988	-4.5983	-2.46769	-3.46729	-1.28693	-3.75135	-1.76289
11	59.4435		55.4087	56.5346	56.89	58.015	56.1896	56.9354	57.7569	58.5598	56.9955	58.4491			-4.03481	-2.90892	-2.55345	-1.42846	-3.25393	-2.50807	-1.68656	-0.88373	-2.448	-0.994403
12	86.8109		80.6502	83.1002	82.0846	84.5346	81.8086	83.3184	83.4701	85.0485	83.9481	84.6043			-6.16069	-3.71078	-4.72636	-2.2763	-5.00233	-3.49251	-3.34085	-1.76239	-2.86284	-2.20659
13	90.3463		81.6852	86.2006	82.4738	87.0166	83.6495	86.4071	84.6881	87.4941	84.7665	87.193			-8.66113	-4.14566	-7.8725	-3.32963	-6.69678	-3.93916	-5.65815	-2.85221	-5.57976	-3.15333
14	160.334		156.733	158.591	158.204	160.06	157.108	158.294	158.66	159.907	158.937	159.342			-3.60142	-1.74304	-2.12957	-0.274067	-3.22635	-2.03979	-1.67404	-0.427373	-1.39725	-0.992228
15	107.869		103.463	105.55	105.091	107.174	104.56	105.775	106.269	107.538	106.484	107.176			-4.40605	-2.31917	-2.77846	-0.694881	-3.30922	-2.09444	-1.6005	-0.330869	-1.3854	-0.693401
16	266.193		256.888	261.505	260.419	265.065	258.305	261.53	262.039	265.383	261.987	263.435			-9.30526	-4.68807	-5.77427	-1.12815	-7.88801	-4.66334	-4.15408	-0.810419	-4.20621	-2.75859
17	73.9577		68.6558	70.1289	69.7496	71.2269	70.317	71.644	71.5951	72.9784	71.8966	72.0265			-5.30191	-3.82881	-4.20819	-2.73087	-3.64071	-2.31375	-2.36259	-0.979328	-2.06114	-1.93119
18	71.626		68.311	69.7615	68.5771	70.0375	68.7871	69.7681	69.124	70.1976	68.8996	70.628			-3.315	-1.86455	-3.0489	-1.5885	-2.83891	-1.85794	-2.50206	-1.4284	-2.7264	-0.998047
19	110.97		106.327	109.406	106.75	109.827	107.067	109.184	107.656	109.839	108.798	109.375			-4.64286	-1.5639	-4.22064	-1.143	-3.90306	-1.78652	-3.31398	-1.13105	-2.1727	-1.59516
20	32.9752		29.1897	31.5577	29.6306	32.001	30.0904	31.5604	30.6296	32.1791	29.9679	31.8527			-3.78553	-1.41749	-3.34459	-0.974222	-2.88484	-1.41478	-2.34565	-0.796103	-3.00734	-1.12255
21	116.087		112.223	113.623	112.869	114.267	112.915	114.023	113.666	114.812	112.971	114.822			-3.8642	-2.46358	-3.21755	-1.8199	-3.1719	-2.06428	-2.42117	-1.27471	-3.11589	-1.26524
22	48.4015		44.4818	45.3772	44.4754	45.3774	45.6977	46.2262	45.7875	46.4042	45.7689	47.082			-3.91977	-3.02433	-3.92612	-3.02411	-2.70383	-2.17532	-2.61407	-1.99734	-2.63266	-1.31954
23	230.878		223.253	227.668	226.394	230.81	224.855	227.981	228.181	231.408	228.437	230.22			-7.62495	-3.2108	-4.48389	-0.0685102	-6.02345	-2.89761	-2.69776	0.529902	-2.44121	-0.65785
24	-8.56735		-12.0159	-11.6019	-11.6882	-11.2678	-11.4791	-11.0436	-11.0678	-10.5905	-11.6626	-10.584			-3.44854	-3.0345	-3.12085	-2.70048	-2.91177	-2.47626	-2.50048	-2.02312	-3.09529	-2.01661
25	42.7897		40.4722	41.1817	41.0861	41.7962	40.9184	41.4686	41.5992	42.1783	41.8348	42.2016			-2.31746	-1.608	-1.70355	-0.993446	-1.87121	-1.32104	-1.19049	-0.611387	-0.954827	-0.588044
26	81.6321		76.153	78.044	76.4991	78.399	77.9502	79.2526	78.4213	79.7695	78.2052	80.0736			-5.47916	-3.58817	-5.13306	-3.23315	-3.68196	-2.3795	-3.21088	-1.86262	-3.42698	-1.55857
27	70.6754		64.3742	67.256	65.4527	68.349	65.6304	67.3194	66.8866	68.6342	66.6387	69.5537			-6.30117	-3.41936	-5.22262	-2.32632	-5.04495	-3.35595	-3.78878	-2.04115	-4.03667	-1.12168
28	67.0806		63.8151	65.4542	63.7178	65.3678	64.7715	65.8448	64.7771	65.9194	64.5038	66.2892			-3.26554	-1.62636	-3.36281	-1.71283	-2.30912	-1.23581	-2.30347	-1.16119	-2.57678	-0.791367
29	49.3859		45.3893	47.4066	45.7697	47.8046	46.1493	47.6493	46.6416	48.216	46.5915	47.9986			-3.99658	-1.97925	-3.61614	-1.58127	-3.23659	-1.7366	-2.74427	-1.16985	-2.79433	-1.38726
30	1.40214		-1.69978	-1.08009	-1.23368	-0.594867	-2.02504	-1.31522	-1.4636	-0.694879	-2.04835	-0.492681			-3.10191	-2.48222	-2.63581	-1.997	-3.42717	-2.71736	-2.86573	-2.09701	-3.45048	-1.89482
31	65.4546		59.4038	62.7988	60.0778	63.472	60.4315	62.7495	61.297	63.6768	61.0895	64.3237			-6.05075	-2.6558	-5.37677	-1.98254	-5.02307	-2.70506	-4.15755	-1.77775	-4.36508	-1.13087
32	145.189		139.629	142.756	141.388	144.517	140.519	142.582	142.429	144.577	142.809	144.221			-5.5604	-2.43348	-3.80158	-0.672584	-4.67083	-2.60764	-2.7602	-0.612055	-2.3801	-0.967968
33	71.1053		66.3344	68.7737	66.936	69.3904	66.7037	68.2754	67.4432	69.0924	66.8332	68.945			-4.77083	-2.33151	-4.16924	-1.71489	-4.40153	-2.82982	-3.66206	-2.01289	-4.27204	-2.16021
34	71.6066		64.1612	66.8567	64.5385	67.2506	66.1602	68.0397	66.7617	68.6971	66.0815	68.9843			-7.44541	-4.74989	-7.06816	-4.35606	-5.44646	-3.56693	-4.84491	-2.90956	-5.52507	-2.62229
35	166.296		159.809	163.443	162.357	165.987	160.283	162.544	163.006	165.33	162.32	165.637			-6.48643	-2.85245	-3.93902	-0.308832	-6.01268	-3.75184	-3.28946	-0.965747	-3.97527	-0.659052
36	-10.7471		-12.9325	-12.1601	-13.7452	-12.9687	-12.331	-11.7226	-13.0444	-12.4196	-12.8884	-11.8422			-2.18534	-1.41295	-2.99804	-2.22159	-1.58382	-0.975472	-2.29726	-1.67244	-2.14121	-1.09505
37	142.878		133.165	136.515	136.042	139.392	135.24	137.074	138.421	140.362	138.04	140.372			-9.71346	-6.36256	-6.83601	-3.48602	-7.63799	-5.80369	-4.45735	-2.51565	-4.83812	-2.50642
38	104.203		96.9603	100.804	98.2296	102.074	99.1423	101.656	100.646	103.195	100.085	103.222			-7.24273	-3.3989	-5.97338	-2.12865	-5.06072	-2.54691	-3.55728	-1.00835	-4.1181	-0.980998
39	49.0578		46.1995	47.3002	46.6945	47.7986	47.0215	48.0153	47.584	48.6105	47.8752	48.2403			-2.85834	-1.75761	-2.36335	-1.25926	-2.03633	-1.04256	-1.47377	-0.447364	-1.18262	-0.817552
40	205.703		196.601	201.045	200.146	204.609	198.129	200.914	201.849	204.734	200.854	204.673			-9.10133	-4.65773	-5.55666	-1.09393	-7.57418	-4.78916	-3.85361	-0.968841	-4.84867	-1.03007
41	112.001		105.229	108.966	106.763	110.518	106.509	109.008	108.192	110.774	108.322	110.786			-6.77149	-3.03488	-5.23762	-1.48287	-5.49166	-2.99266	-3.80907	-1.22683	-3.6786	-1.21455
42	34.1964		28.0674	30.0748	28.7269	30.7543	29.384	30.6667	30.191	31.5609	29.3708	32.5911			-6.12894	-4.12162	-5.46949	-3.44212	-4.81236	-3.52963	-4.00534	-2.63544	-4.82556	-1.60525
43	82.3785		78.1039	80.8765	78.1761	80.963	78.765	80.699	78.9468	80.9314	77.9489	80.6386			-4.27458	-1.50201	-4.20239	-1.41548	-3.61346	-1.67946	-3.4317	-1.44708	-4.42952	-1.73987
		ME	-5.27702	-2.91467	-4.26865	-1.8989	-4.20699	-2.63042	-3.05737	-1.41648	-3.19112	-1.47645
		MAE	5.27702	2.91467	4.26865	1.8989	4.20699	2.63042	3.05737	1.44112	3.19112	1.47645
		RMSE	5.62372	3.14128	4.5265	2.18075	4.48749	2.83098	3.2403	1.62901	3.41129	1.63395
		MPE	-1.76624	-0.603394	-1.29106	-0.0685102	-1.47385	-0.617845	-0.964105	0.529902	-0.780184	-0.264721
		MNE	-9.71346	-6.36256	-7.8725	-4.61877	-7.88801	-5.80369	-5.67888	-3.03058	-5.57976	-3.15333
		ES	7.94722	5.75917	6.58144	4.55026	6.41415	5.18584	4.71478	3.56048	4.79958	2.88861

## Sheet: MB16-43_timings
Timings in seconds for PNO correction procedures operative on MB16-43 molecules
Reported are complete calculations times for the entire procedure using the same node and 6 processors
Each calculation is started from converged HF orbitals
normal = NormalPNO, tight=TightPNO
				T0 normal	T0 tight	T1 normal	T1 tight	Extr.(5/6)	Extr.(6/7)
			Median [s]	502	1006	930	2116	1393	5044
			Average [s]	577.163	1119.67	1237.93	2591.65	1568.81	5967.12
			Molecule	T0 normal	T0 tight	T1 normal	T1 tight	Bistoni(5/6)	Bistoni(6/7)
			1	415	706	697	1599	1207	4356
			2	545	921	1054	2330	1405	5458
			3	525	1174	917	2351	1514	6282
			4	431	870	911	1962	1117	4565
			5	1020	2001	2718	5334	3008	11867
			6	310	533	542	1031	638	2288
			7	378	819	596	1575	1037	4041
			8	695	1337	1407	2878	2043	7322
			9	180	323	315	621	413	1533
			10	723	1246	1502	2815	1701	5959
			11	302	588	522	1105	766	2858
			12	502	1059	902	2122	1418	4824
			13	968	2063	1966	4513	2844	10539
			14	372	706	825	1499	946	3629
			15	461	825	902	1710	1122	4013
			16	2102	3567	4625	8469	4514	14358
			17	309	733	532	1560	962	4269
			18	352	629	699	1313	853	3149
			19	642	1232	1617	3139	2018	7603
			20	353	665	720	1443	896	3679
			21	532	1006	944	1997	1289	4889
			22	326	634	492	1151	769	3003
			23	915	2053	2752	6268	2606	13015
			24	403	644	662	1412	1082	3834
			25	378	746	826	1703	1057	4224
			26	446	880	812	1789	1046	4084
			27	651	1355	1426	3073	1885	7322
			28	268	504	538	1032	673	2473
			29	485	953	840	1964	1283	4962
			30	601	1177	930	2116	1583	5298
			31	874	1790	2671	5501	3137	12501
			32	664	1320	1804	3564	1957	8858
			33	482	951	981	2062	1373	5044
			34	702	1477	1419	3237	2122	7965
			35	878	1674	2220	4616	2703	10275
			36	238	479	356	847	601	2225
			37	727	1627	1714	4219	2662	9879
			38	473	1061	1188	2755	1393	6126
			39	215	443	328	807	534	2148
			40	1044	1744	2331	3950	2365	7451
			41	751	1465	1683	3435	1922	7674
			42	572	1076	1108	2295	1438	5248
			43	608	1090	1237	2279	1557	5496

## Sheet: MOBH35
All calculations were performed on this set with the closed-shell algorithm.	Absolute energies		RHF+DLPNO-CCSD(T) ORCA5														Reaction energies
Energies are inclusive of HF energy; def2-SVP basis set			NormalPNO				TightPNO										NormalPNO				TightPNO
			T0		T1		T0		T1		Altun et al. TightPNO T1						T0		T1		T0		T1		Altun et al. TightPNO T1
Entry	RHF+CCSD(T) PSI4	E_RHF_ORCA	DLPNO	cDLPNO	DLPNO	cDLPNO	DLPNO	cDLPNO	DLPNO	cDLPNO	TightPNO-5	TightPNO-6	(5/6)	(6/7)		RHF+CCSD(T) PSI4	DLPNO	cDLPNO	DLPNO	cDLPNO	DLPNO	cDLPNO	DLPNO	cDLPNO	TightPNO-5	TightPNO-6	(5/6)	(6/7)
01_end	-1856.92	-1852.44	-1856.9	-1856.93	-1856.91	-1856.94	-1856.9	-1856.91	-1856.91	-1856.92	-1856.87	-1856.9	-1856.94	-1856.93	∆E#fwd	27.0634	27.354	26.8256	27.1246	26.5963	27.5149	27.368	27.2656	27.1187	27.963	27.6396	27.1544	26.7047
01_start	-1856.94	-1852.45	-1856.92	-1856.95	-1856.93	-1856.96	-1856.92	-1856.93	-1856.93	-1856.94	-1856.89	-1856.92	-1856.96	-1856.95	∆E#rev	14.0227	14.7588	13.6352	14.4941	13.3705	14.8276	14.4678	14.4901	14.1303	15.9129	15.276	14.3205	13.3114
01_ts	-1856.9	-1852.38	-1856.88	-1856.91	-1856.89	-1856.92	-1856.88	-1856.89	-1856.89	-1856.9	-1856.85	-1856.87	-1856.91	-1856.91	∆Ereac	13.0407	12.5951	13.1904	12.6305	13.2258	12.6873	12.9003	12.7755	12.9884	12.0501	12.3636	12.8339	13.3933
02_end	-1687.83	-1683.95	-1687.81	-1687.83	-1687.82	-1687.84	-1687.82	-1687.82	-1687.82	-1687.83	-1687.79	-1687.81	-1687.84	-1687.84	∆E#fwd	5.62837	5.73505	5.59991	5.76444	5.6293	5.55045	5.49455	5.60399	5.5481	5.87873	5.73648	5.5231	5.40525
02_start	-1687.8	-1683.91	-1687.78	-1687.8	-1687.79	-1687.81	-1687.78	-1687.79	-1687.79	-1687.79	-1687.76	-1687.78	-1687.81	-1687.81	∆E#rev	25.1	25.4015	25.0744	25.2298	24.9027	25.4246	25.3606	25.2325	25.1685	25.9125	25.4194	24.6798	24.9521
02_ts	-1687.79	-1683.89	-1687.77	-1687.79	-1687.78	-1687.8	-1687.77	-1687.78	-1687.78	-1687.79	-1687.75	-1687.77	-1687.8	-1687.8	∆Ereac	-19.4716	-19.6665	-19.4745	-19.4654	-19.2734	-19.8741	-19.8661	-19.6285	-19.6204	-20.0337	-19.6829	-19.1567	-19.5469
03_end	-1268.71	-1266.8	-1268.7	-1268.71	-1268.71	-1268.72	-1268.7	-1268.7	-1268.71	-1268.71	-1268.68	-1268.7	-1268.72	-1268.72	∆E#fwd	0.956679	1.0718	0.927829	1.01801	0.874045	1.13082	1.07987	1.07291	1.02195	1.28624	1.10464	0.832232	1.02531
03_start	-1268.67	-1266.73	-1268.66	-1268.67	-1268.67	-1268.68	-1268.66	-1268.66	-1268.67	-1268.67	-1268.65	-1268.66	-1268.68	-1268.68	∆E#rev	27.0757	26.5876	26.8499	25.5971	25.8594	27.2788	27.4394	26.3233	26.4839	24.5719	26.055	28.2796	26.7259
03_ts	-1268.67	-1266.73	-1268.66	-1268.67	-1268.67	-1268.68	-1268.66	-1268.66	-1268.66	-1268.67	-1268.64	-1268.66	-1268.68	-1268.67	∆Ereac	-26.119	-25.5158	-25.9221	-24.5791	-24.9853	-26.148	-26.3595	-25.2504	-25.4619	-23.2856	-24.9503	-27.4474	-25.7006
04_end	-1230.75	-1228.97	-1230.74	-1230.75	-1230.75	-1230.76	-1230.74	-1230.74	-1230.75	-1230.75	-1230.73	-1230.74	-1230.76	-1230.76	∆E#fwd	2.36026	2.44335	2.33176	2.60186	2.49027	2.35797	2.29515	2.50098	2.43816	2.98365	2.31539	1.31301	2.77935
04_start	-1230.74	-1228.94	-1230.73	-1230.74	-1230.74	-1230.75	-1230.73	-1230.73	-1230.74	-1230.74	-1230.72	-1230.73	-1230.75	-1230.75	∆E#rev	8.59921	8.9035	8.87928	7.95887	7.93464	9.30467	9.33672	8.37154	8.40358	8.20851	8.23946	8.28589	8.56965
04_ts	-1230.74	-1228.93	-1230.73	-1230.74	-1230.73	-1230.75	-1230.73	-1230.73	-1230.73	-1230.74	-1230.71	-1230.73	-1230.75	-1230.74	∆Ereac	-6.23895	-6.46015	-6.54752	-5.35701	-5.44438	-6.94671	-7.04157	-5.87056	-5.96543	-5.22486	-5.92407	-6.97289	-5.7903
05_end_correct	-2742.27	-2737.94	-2742.22	-2742.27	-2742.24	-2742.29	-2742.23	-2742.24	-2742.25	-2742.26	-2742.17	-2742.22	-2742.3	-2742.28	∆E#fwd	4.67541	3.76832	3.35663	3.74132	3.32963	3.84037	3.73628	3.80225	3.69816	3.99772	3.56415	2.9138	4.15939
05_start	-2742.24	-2737.91	-2742.19	-2742.24	-2742.21	-2742.25	-2742.2	-2742.21	-2742.22	-2742.23	-2742.14	-2742.19	-2742.27	-2742.25	∆E#rev	22.0386	21.9804	22.4844	22.304	22.808	21.9111	21.804	22.2669	22.1598	23.3178	22.5816	21.4774	21.7947
05_ts	-2742.24	-2737.9	-2742.19	-2742.23	-2742.2	-2742.25	-2742.19	-2742.2	-2742.21	-2742.22	-2742.14	-2742.19	-2742.27	-2742.25	∆Ereac	-17.3632	-18.2121	-19.1278	-18.5627	-19.4784	-18.0708	-18.0677	-18.4646	-18.4616	-19.3201	-19.0175	-18.5636	-17.6353
06_end	-2594.89	-2591.81	-2594.83	-2594.87	-2594.85	-2594.88	-2594.85	-2594.85	-2594.86	-2594.87	-2594.78	-2594.84	-2594.92	-2594.89	∆E#fwd	13.4401	14.1369	13.6665	14.0281	13.5577	13.9305	13.7949	13.8127	13.6772	14.1394	14.0945	14.0271	13.39
06_start	-2594.89	-2591.81	-2594.84	-2594.87	-2594.85	-2594.88	-2594.85	-2594.86	-2594.86	-2594.87	-2594.78	-2594.84	-2594.92	-2594.9	∆E#rev	13.5687	12.7783	12.6349	12.8912	12.7478	12.7644	12.78	12.8584	12.874	12.2497	13.2719	14.8052	12.2381
06_ts	-2594.86	-2591.78	-2594.81	-2594.85	-2594.83	-2594.86	-2594.83	-2594.83	-2594.84	-2594.85	-2594.76	-2594.81	-2594.89	-2594.87	∆Ereac	-0.128557	1.35853	1.03161	1.13687	0.809945	1.1661	1.01493	0.954296	0.803137	1.88969	0.822553	-0.778149	1.15191
07_end	-2594.87	-2591.79	-2594.82	-2594.85	-2594.83	-2594.86	-2594.83	-2594.84	-2594.84	-2594.85	-2594.77	-2594.82	-2594.9	-2594.88	∆E#fwd	26.6583	26.915	26.3992	26.6178	26.102	26.7973	26.6433	26.5064	26.3524	28.5306	27.4045	25.7154	25.1592
07_start	-2594.89	-2591.81	-2594.83	-2594.87	-2594.85	-2594.88	-2594.85	-2594.85	-2594.86	-2594.87	-2594.78	-2594.84	-2594.92	-2594.89	∆E#rev	18.2818	18.1141	17.4332	17.9092	17.2284	17.354	17.1052	17.1816	16.9328	19.0795	17.8143	15.9166	16.2325
07_ts	-2594.84	-2591.74	-2594.79	-2594.82	-2594.8	-2594.83	-2594.8	-2594.81	-2594.82	-2594.82	-2594.74	-2594.79	-2594.88	-2594.85	∆Ereac	8.37646	8.80093	8.96593	8.70859	8.87359	9.44333	9.53808	9.32482	9.41957	9.45114	9.5902	9.79878	8.92676
10_end_MAI	-1027.99	-1024.39	-1027.97	-1027.99	-1027.97	-1028	-1027.97	-1027.98	-1027.98	-1027.98	-1027.94	-1027.97	-1028	-1028	∆E#fwd	-3.46139	-4.46451	-3.85221	-4.5072	-3.89489	-4.76185	-4.57937	-4.7683	-4.58581	-6.53482	-5.54487	-4.05995	-3.60343
10_start_MAI	-1140.92	-1136.99	-1140.89	-1140.92	-1140.9	-1140.93	-1140.9	-1140.9	-1140.91	-1140.91	-1140.86	-1140.89	-1140.93	-1140.93	∆E#rev	9.41072	10.7549	9.91572	10.6911	9.852	10.2385	9.86845	10.0824	9.71235	12.5106	10.5442	7.59466	9.38961
10_ts_MAI	-1140.92	-1137	-1140.9	-1140.93	-1140.91	-1140.93	-1140.91	-1140.91	-1140.91	-1140.92	-1140.87	-1140.9	-1140.94	-1140.93	∆Ereac	-12.8721	-15.2194	-13.7679	-15.1983	-13.7469	-15.0003	-14.4478	-14.8507	-14.2982	-19.0454	-16.0891	-11.6546	-12.993
11_end	-1246.31	-1241.74	-1246.28	-1246.31	-1246.3	-1246.33	-1246.29	-1246.29	-1246.3	-1246.31	-1246.25	-1246.28	-1246.33	-1246.32	∆E#fwd	29.863	29.7896	30.5488	29.659	30.4183	29.5581	29.9101	29.4547	29.8068	29.2663	28.9313	28.4289	30.2398
11_start	-1246.22	-1241.63	-1246.19	-1246.23	-1246.21	-1246.24	-1246.2	-1246.2	-1246.21	-1246.22	-1246.15	-1246.19	-1246.25	-1246.24	∆E#rev	84.0802	87.0856	85.4424	86.7646	85.1214	85.9461	85.4158	85.4915	84.9611	90.0577	86.982	82.3686	83.2556
11_ts	-1246.18	-1241.59	-1246.14	-1246.18	-1246.16	-1246.19	-1246.15	-1246.16	-1246.16	-1246.17	-1246.11	-1246.14	-1246.2	-1246.19	∆Ereac	-54.2172	-57.2961	-54.8936	-57.1056	-54.7032	-56.388	-55.5056	-56.0367	-55.1544	-60.7914	-58.0507	-53.9397	-53.0158
12_end	-1796.43	-1792.7	-1796.4	-1796.43	-1796.41	-1796.44	-1796.41	-1796.41	-1796.42	-1796.42	-1796.37	-1796.4	-1796.45	-1796.44	∆E#fwd	5.66265	5.35495	5.60625	5.36825	5.61955	5.51024	5.51849	5.53222	5.54047	5.2814	5.59843	6.07398	5.43289
12_start	-1796.38	-1792.64	-1796.35	-1796.38	-1796.36	-1796.39	-1796.36	-1796.36	-1796.37	-1796.38	-1796.32	-1796.35	-1796.4	-1796.39	∆E#rev	36.826	35.8636	36.0705	35.8504	36.0573	36.5831	36.5562	36.6106	36.5837	36.0534	35.9697	35.8441	37.5718
12_ts	-1796.37	-1792.63	-1796.35	-1796.37	-1796.36	-1796.38	-1796.35	-1796.36	-1796.36	-1796.37	-1796.32	-1796.35	-1796.39	-1796.38	∆Ereac	-31.1633	-30.5087	-30.4643	-30.4822	-30.4378	-31.0729	-31.0377	-31.0783	-31.0432	-30.772	-30.3713	-29.7701	-32.1389
13_end	-1680.05	-1675.98	-1680.02	-1680.06	-1680.03	-1680.07	-1680.02	-1680.03	-1680.04	-1680.05	-1679.97	-1680.02	-1680.09	-1680.07	∆E#fwd	18.3015	21.3274	18.8902	21.0351	18.5979	21.0174	20.0155	20.569	19.5672	24.1828	22.3951	19.7135	17.8298
13_start	-1680	-1675.94	-1679.97	-1680.01	-1679.99	-1680.02	-1679.98	-1679.98	-1679.99	-1680	-1679.93	-1679.97	-1680.04	-1680.02	∆E#rev	48.1492	50.0738	48.1935	49.4852	47.605	50.1702	49.5678	49.4499	48.8474	52.2062	50.6984	48.4367	47.5772
13_ts	-1679.98	-1675.86	-1679.94	-1679.98	-1679.95	-1679.99	-1679.94	-1679.95	-1679.96	-1679.97	-1679.89	-1679.94	-1680.01	-1679.99	∆Ereac	-29.8477	-28.7463	-29.3034	-28.4501	-29.0071	-29.1529	-29.5523	-28.8809	-29.2803	-28.0234	-28.3033	-28.7232	-29.7473
14_end	-1162.67	-1159.48	-1162.64	-1162.67	-1162.65	-1162.68	-1162.64	-1162.65	-1162.66	-1162.66	-1162.6	-1162.64	-1162.7	-1162.68	∆E#fwd	10.1663	10.6872	10.3188	10.5362	10.1679	10.4416	10.3395	10.2733	10.1713	10.9186	10.6925	10.3532	9.64463
14_start	-1162.66	-1159.47	-1162.64	-1162.66	-1162.65	-1162.68	-1162.64	-1162.65	-1162.65	-1162.66	-1162.6	-1162.64	-1162.69	-1162.67	∆E#rev	13.3834	13.5622	13.4063	13.6418	13.4859	13.2299	13.213	13.2852	13.2683	13.4693	13.3396	13.1452	13.2035
14_ts	-1162.65	-1159.45	-1162.62	-1162.65	-1162.63	-1162.66	-1162.62	-1162.63	-1162.63	-1162.64	-1162.58	-1162.62	-1162.67	-1162.66	∆Ereac	-3.21704	-2.875	-3.08747	-3.10555	-3.31803	-2.78832	-2.87347	-3.01186	-3.09701	-2.55065	-2.64719	-2.79199	-3.55887
15_end	-988.031	-986.522	-988.013	-988.035	-988.02	-988.043	-988.016	-988.02	-988.024	-988.029	-987.986	-988.013	-988.055	-988.041	∆E#fwd	23.9049	24.427	23.3592	24.1519	23.0842	24.412	24.2675	24.117	23.9725	24.5535	23.9416	23.0237	24.3802
15_start	-987.95	-986.422	-987.928	-987.95	-987.937	-987.959	-987.932	-987.937	-987.942	-987.946	-987.899	-987.93	-987.976	-987.961	∆E#rev	74.849	77.6977	76.601	76.4833	75.3867	77.0659	76.9048	75.7603	75.5991	78.9555	76.5594	72.9653	74.5615
15_ts	-987.912	-986.377	-987.889	-987.913	-987.898	-987.922	-987.893	-987.898	-987.904	-987.908	-987.86	-987.891	-987.939	-987.922	∆Ereac	-50.9441	-53.2707	-53.2418	-52.3314	-52.3025	-52.6539	-52.6373	-51.6433	-51.6267	-54.402	-52.6179	-49.9416	-50.1814
16_end	-513.004	-511.117	-512.984	-513.006	-512.991	-513.013	-512.987	-512.992	-512.996	-513	-512.956	-512.984	-513.025	-513.014	∆E#fwd	37.4481	34.619	34.9485	35.4546	35.7841	35.5423	35.6816	36.4205	36.5598	31.2025	34.6129	39.7284	39.132
16_start	-512.975	-511.065	-512.946	-512.97	-512.956	-512.979	-512.953	-512.958	-512.963	-512.968	-512.913	-512.947	-512.999	-512.987	∆E#rev	55.5654	57.8499	57.6939	57.4431	57.2871	57.2156	57.1451	56.7646	56.6941	58.2755	57.4172	56.1298	55.7858
16_ts	-512.915	-511.016	-512.891	-512.914	-512.9	-512.922	-512.896	-512.901	-512.905	-512.91	-512.863	-512.892	-512.936	-512.925	∆Ereac	-18.1173	-23.2309	-22.7454	-21.9885	-21.503	-21.6734	-21.4635	-20.3441	-20.1342	-27.0729	-22.8043	-16.4014	-16.6538
21_end	-709.988	-707.117	-709.974	-709.992	-709.979	-709.997	-709.976	-709.98	-709.982	-709.986	-709.952	-709.971	-710.001	-709.997	∆E#fwd	11.1524	11.5981	11.1798	11.441	11.0227	11.7677	11.636	11.5907	11.459	12.0567	11.777	11.3575	11.3113
21_start	-709.988	-707.117	-709.974	-709.992	-709.979	-709.997	-709.976	-709.98	-709.982	-709.986	-709.952	-709.971	-710.001	-709.997	∆E#rev	11.1526	11.5973	11.1791	11.4402	11.022	11.7674	11.6356	11.5905	11.4587	12.0562	11.7765	11.3569	11.3115
21_ts	-709.971	-707.087	-709.955	-709.974	-709.961	-709.979	-709.957	-709.962	-709.963	-709.968	-709.932	-709.953	-709.983	-709.979	∆Ereac	-0.000229472	0.000824547	0.000740461	0.000737951	0.000658885	0.000335718	0.000376506	0.000242846	0.000282379	0.00047628	0.000498243	0.000531187	-0.000140248
22_end	-959.851	-956.015	-959.83	-959.855	-959.836	-959.861	-959.835	-959.841	-959.842	-959.848	-959.804	-959.829	-959.865	-959.862	∆E#fwd	15.0298	15.3715	14.8933	15.2875	14.8093	15.0956	15.0108	14.9995	14.9148	16.5346	15.6418	14.3027	14.0361
22_start	-959.826	-955.982	-959.804	-959.829	-959.81	-959.835	-959.808	-959.814	-959.815	-959.821	-959.776	-959.801	-959.839	-959.836	∆E#rev	30.8329	31.8369	31.3433	31.4777	30.9841	32.0617	31.8036	31.6367	31.3786	33.9457	32.7673	30.9996	29.9408
22_ts	-959.802	-955.938	-959.779	-959.805	-959.786	-959.812	-959.784	-959.79	-959.791	-959.798	-959.75	-959.776	-959.816	-959.814	∆Ereac	-15.8031	-16.4653	-16.4501	-16.1902	-16.1749	-16.9661	-16.7928	-16.6372	-16.4638	-17.4111	-17.1254	-16.6969	-15.9047
23_end	-1011.01	-1006.99	-1010.97	-1011.01	-1010.98	-1011.02	-1010.97	-1010.98	-1010.99	-1011	-1010.94	-1010.97	-1011.02	-1011.01	∆E#fwd	28.5827	32.5661	30.6242	32.3052	30.3633	31.1959	30.597	30.8473	30.2484	33.3003	32.0572	30.1926	29.0325
23_start	-1011.03	-1007	-1010.99	-1011.02	-1011	-1011.04	-1010.99	-1011	-1011	-1011.01	-1010.95	-1010.98	-1011.03	-1011.03	∆E#rev	20.1768	22.408	20.5631	21.7966	19.9517	22.3152	21.6201	21.5984	20.9033	23.9104	22.5872	20.6024	20.1151
23_ts	-1010.98	-1006.93	-1010.94	-1010.97	-1010.95	-1010.99	-1010.94	-1010.95	-1010.95	-1010.96	-1010.9	-1010.93	-1010.98	-1010.98	∆Ereac	8.40591	10.1581	10.061	10.5086	10.4116	8.88069	8.97689	9.24896	9.34516	9.38988	9.46999	9.59014	8.91743
26_end	-1125.72	-1123.62	-1125.7	-1125.72	-1125.71	-1125.73	-1125.7	-1125.71	-1125.71	-1125.71	-1125.67	-1125.7	-1125.74	-1125.73	∆E#fwd	21.9249	22.5602	22.862	22.5078	22.8097	22.3389	22.4167	22.2581	22.3358	23.1479	22.2969	21.0205	22.1999
26_start	-1125.75	-1123.64	-1125.73	-1125.76	-1125.74	-1125.76	-1125.74	-1125.74	-1125.75	-1125.75	-1125.71	-1125.74	-1125.78	-1125.76	∆E#rev	-0.0817178	-0.0725721	-0.0717871	-0.0760623	-0.075276	-0.0606526	-0.0700865	-0.0613052	-0.0707391	-0.0981902	-0.0562675	0.00661646	-0.0688616
26_ts	-1125.72	-1123.62	-1125.7	-1125.72	-1125.71	-1125.73	-1125.7	-1125.71	-1125.71	-1125.71	-1125.67	-1125.7	-1125.74	-1125.73	∆Ereac	22.0066	22.6327	22.9338	22.5839	22.885	22.3996	22.4868	22.3194	22.4066	23.246	22.3532	21.0139	22.2688
27_end	-1207.48	-1205.05	-1207.45	-1207.48	-1207.46	-1207.49	-1207.46	-1207.46	-1207.47	-1207.47	-1207.43	-1207.46	-1207.5	-1207.48	∆E#fwd	16.2684	15.9167	16.0931	16.1543	16.3307	15.8706	15.9472	16.095	16.1716	15.6245	15.986	16.5282	16.2586
27_start	-1207.5	-1205.06	-1207.48	-1207.5	-1207.49	-1207.51	-1207.48	-1207.49	-1207.49	-1207.5	-1207.45	-1207.48	-1207.53	-1207.51	∆E#rev	1.20881	0.938253	1.02768	0.956094	1.04552	1.29323	1.2824	1.3268	1.31597	1.05591	1.35148	1.79483	1.28978
27_ts	-1207.47	-1205.04	-1207.45	-1207.48	-1207.46	-1207.49	-1207.46	-1207.46	-1207.47	-1207.47	-1207.43	-1207.46	-1207.5	-1207.48	∆Ereac	15.0596	14.9784	15.0654	15.1982	15.2852	14.5774	14.6648	14.7682	14.8556	14.5686	14.6345	14.7334	14.9688
28_end	-1652.22	-1648.34	-1652.19	-1652.22	-1652.2	-1652.23	-1652.19	-1652.2	-1652.21	-1652.21	-1652.15	-1652.19	-1652.25	-1652.23	∆E#fwd	31.8034	30.1902	30.734	30.64	31.1839	30.9549	31.1751	31.5019	31.722	30.7264	31.4784	32.6065	31.5371
28_start	-1652.24	-1648.36	-1652.21	-1652.24	-1652.22	-1652.26	-1652.22	-1652.22	-1652.23	-1652.24	-1652.17	-1652.21	-1652.27	-1652.26	∆E#rev	16.7451	18.244	17.6088	17.7928	17.1577	17.9015	17.7086	17.357	17.1641	19.3487	17.9717	15.9062	16.4349
28_ts	-1652.19	-1648.29	-1652.16	-1652.2	-1652.17	-1652.21	-1652.17	-1652.17	-1652.18	-1652.19	-1652.12	-1652.16	-1652.22	-1652.21	∆Ereac	15.0582	11.9462	13.1252	12.8472	14.0262	13.0534	13.4664	14.1449	14.5579	11.3777	13.5067	16.7003	15.1021
29_end	-1653.44	-1649.52	-1653.41	-1653.44	-1653.42	-1653.45	-1653.41	-1653.42	-1653.42	-1653.43	-1653.37	-1653.41	-1653.46	-1653.45	∆E#fwd	15.716	16.3542	16.254	16.2282	16.128	16.1406	16.0286	15.9714	15.8594	16.4258	16.3213	16.1646	15.4465
29_start	-1653.41	-1649.49	-1653.38	-1653.41	-1653.39	-1653.42	-1653.38	-1653.39	-1653.39	-1653.4	-1653.34	-1653.38	-1653.43	-1653.42	∆E#rev	33.6655	34.0155	33.9087	34.0425	33.9357	34.0486	33.8983	34.0611	33.9108	34.2917	34.4627	34.7191	33.4587
29_ts	-1653.38	-1649.45	-1653.35	-1653.39	-1653.36	-1653.4	-1653.36	-1653.37	-1653.37	-1653.38	-1653.31	-1653.35	-1653.41	-1653.4	∆Ereac	-17.9495	-17.6613	-17.6547	-17.8143	-17.8077	-17.908	-17.8697	-18.0897	-18.0514	-17.8659	-18.1413	-18.5545	-18.0122
30_end	-1061.23	-1058.32	-1061.21	-1061.24	-1061.22	-1061.24	-1061.21	-1061.22	-1061.22	-1061.23	-1061.18	-1061.21	-1061.26	-1061.24	∆E#fwd	11.3862	10.7403	10.4377	10.7137	10.4111	10.8371	10.8611	10.8082	10.8323	10.5147	10.8196	11.2768	10.7911
30_start	-1061.22	-1058.29	-1061.2	-1061.22	-1061.2	-1061.23	-1061.2	-1061.21	-1061.21	-1061.21	-1061.16	-1061.2	-1061.24	-1061.23	∆E#rev	19.3548	20.043	19.3716	19.8342	19.1629	20.0504	19.9448	19.8387	19.7332	20.3992	20.0731	19.5838	19.4871
30_ts	-1061.2	-1058.27	-1061.18	-1061.21	-1061.19	-1061.21	-1061.18	-1061.19	-1061.19	-1061.2	-1061.15	-1061.18	-1061.22	-1061.21	∆Ereac	-7.96853	-9.30261	-8.93392	-9.12051	-8.75182	-9.21332	-9.0837	-9.03052	-8.9009	-9.88451	-9.25353	-8.30705	-8.69602
31_end	-1061.24	-1058.28	-1061.21	-1061.24	-1061.22	-1061.25	-1061.22	-1061.22	-1061.22	-1061.23	-1061.18	-1061.21	-1061.25	-1061.25	∆E#fwd	2.52351	1.81054	0.863233	1.76002	0.812713	2.4533	2.19449	2.38788	2.12908	1.70445	2.79291	4.4256	1.78033
31_start	-1061.22	-1058.29	-1061.2	-1061.22	-1061.2	-1061.23	-1061.2	-1061.21	-1061.21	-1061.21	-1061.16	-1061.2	-1061.24	-1061.23	∆E#rev	12.2157	13.6736	13.3822	13.4272	13.1358	12.7797	12.8018	12.5119	12.5341	13.4799	12.4234	10.8385	12.6448
31_ts	-1061.22	-1058.26	-1061.19	-1061.22	-1061.2	-1061.23	-1061.2	-1061.2	-1061.2	-1061.21	-1061.16	-1061.19	-1061.24	-1061.23	∆Ereac	-9.69217	-11.8631	-12.519	-11.6672	-12.3231	-10.3264	-10.6074	-10.124	-10.405	-11.7755	-9.63044	-6.41292	-10.8644
32_end	-996.506	-995.068	-996.488	-996.508	-996.494	-996.514	-996.491	-996.495	-996.498	-996.502	-996.462	-996.488	-996.526	-996.513	∆E#fwd	24.4584	22.5478	22.1754	22.7435	22.371	22.8063	22.7524	23.0243	22.9704	22.8158	23.1396	23.6253	22.8514
32_start	-996.451	-995.026	-996.43	-996.448	-996.436	-996.454	-996.434	-996.437	-996.441	-996.444	-996.404	-996.431	-996.47	-996.456	∆E#rev	58.7383	59.0857	60.1374	59.1491	60.2008	58.8778	59.1192	58.9081	59.1494	59.2918	59.194	59.0474	58.4791
32_ts	-996.412	-994.979	-996.394	-996.412	-996.4	-996.419	-996.397	-996.401	-996.404	-996.408	-996.368	-996.394	-996.432	-996.42	∆Ereac	-34.2799	-36.5379	-37.962	-36.4057	-37.8298	-36.0715	-36.3668	-35.8837	-36.179	-36.476	-36.0544	-35.4221	-35.6277
33_end	-272.273	-271.293	-272.265	-272.278	-272.267	-272.28	-272.267	-272.269	-272.27	-272.272	-272.247	-272.263	-272.288	-272.279	∆E#fwd	2.96653	3.17589	2.59157	3.04461	2.4603	3.0008	2.93336	2.85141	2.78398	3.13275	2.78045	2.252	2.95785
33_start	-272.263	-271.256	-272.254	-272.267	-272.257	-272.27	-272.255	-272.257	-272.258	-272.261	-272.237	-272.252	-272.275	-272.268	∆E#rev	9.2632	10.1486	9.40364	9.86638	9.12143	10.1646	10.1068	9.88369	9.82593	9.49779	9.74868	10.125	10.0862
33_ts	-272.258	-271.251	-272.249	-272.263	-272.252	-272.266	-272.251	-272.253	-272.254	-272.256	-272.232	-272.248	-272.271	-272.263	∆Ereac	-6.29667	-6.97271	-6.81207	-6.82177	-6.66113	-7.16381	-7.17348	-7.03228	-7.04195	-6.36504	-6.96822	-7.873	-7.12836
34_end	-859.682	-856.663	-859.657	-859.685	-859.666	-859.694	-859.66	-859.666	-859.67	-859.676	-859.622	-859.655	-859.705	-859.693	∆E#fwd	29.4522	29.7559	29.6272	29.5255	29.3968	29.1332	29.212	28.8856	28.9644	30.1155	28.9006	27.0784	28.8629
34_start	-859.721	-856.673	-859.698	-859.727	-859.707	-859.736	-859.699	-859.705	-859.709	-859.715	-859.662	-859.694	-859.742	-859.731	∆E#rev	4.91172	4.17421	3.54117	3.86695	3.23391	4.62757	4.49247	4.33802	4.20292	4.60066	4.1803	3.54977	4.57459
34_ts	-859.674	-856.639	-859.65	-859.68	-859.66	-859.689	-859.653	-859.659	-859.663	-859.669	-859.614	-859.648	-859.699	-859.685	∆Ereac	24.5405	25.5817	26.086	25.6585	26.1629	24.5057	24.7196	24.5475	24.7614	25.5148	24.7203	23.5286	24.2883
35_end_MAI	-819.292	-816.474	-819.268	-819.296	-819.277	-819.305	-819.271	-819.277	-819.282	-819.287	-819.232	-819.266	-819.316	-819.306	∆E#fwd	15.93	17.1624	16.7388	16.9778	16.5542	16.3316	16.1203	16.0292	15.8179	17.7179	16.7696	15.347	14.9186
35_start_MAI	-859.68	-856.663	-859.657	-859.685	-859.666	-859.694	-859.66	-859.666	-859.67	-859.676	-859.622	-859.655	-859.705	-859.693	∆E#rev	-3.7423	-2.95497	-3.51334	-2.95334	-3.51171	-3.47002	-3.61898	-3.52503	-3.67399	-2.97518	-3.36374	-3.94657	-3.76696
35_ts_MAI	-859.655	-856.64	-859.63	-859.659	-859.639	-859.668	-859.634	-859.64	-859.645	-859.651	-859.593	-859.628	-859.68	-859.669	∆Ereac	19.6723	20.1174	20.2521	19.9311	20.0659	19.8017	19.7393	19.5542	19.4919	20.6931	20.1333	19.2936	18.6856
prodCH4	-40.3573	-40.1688	-40.3572	-40.3576	-40.3573	-40.3577	-40.3573	-40.3573	-40.3573	-40.3573	-40.3571	-40.3573	-40.3576	-40.3573
prodCO	-112.951	-112.644	-112.95	-112.951	-112.951	-112.952	-112.95	-112.95	-112.951	-112.951	-112.95	-112.951	-112.953	-112.951
prodPEt3_1	-577.535	-576.403	-577.533	-577.537	-577.534	-577.538	-577.533	-577.534	-577.534	-577.535	-577.528	-577.533	-577.539	-577.537
															ME		0.0753721	-0.144712	0.0508872	-0.169196	0.0223794	-0.0348566	-0.0110685	-0.0683042	0.187772	0.0835912	-0.0726797	-0.153058
															MAE		1.03095	0.791441	0.911178	0.749805	0.786418	0.686121	0.613946	0.506093	1.7238	1.00342	0.880369	0.496432
															RMSE		1.44477	1.17374	1.24566	1.04585	1.08936	0.935592	0.83092	0.686123	2.4702	1.41185	1.09271	0.675543
															MPE		3.98336	2.1285	3.7225	2.00567	2.71586	2.05587	2.26747	1.66569	5.97741	4.09358	3.27925	1.68389
															MNE		-5.11363	-4.62809	-3.87122	-3.5499	-3.55611	-3.34625	-2.22684	-2.01698	-8.95567	-4.68705	-2.37378	-2.04938
															ES		9.09699	6.75659	7.59372	5.55556	6.27197	5.40212	4.49431	3.68267	14.9331	8.78063	5.65303	3.73327
															Signed errors
																	0.290534	-0.237809	0.0611983	-0.467145	0.451506	0.30461	0.202192	0.0552947	0.899608	0.576164	0.0909978	-0.358766
																	0.736102	-0.387528	0.471362	-0.652268	0.804925	0.445065	0.467418	0.107559	1.89021	1.25325	0.297807	-0.711325
																	-0.445568	0.149719	-0.410163	0.185123	-0.353419	-0.140454	-0.265226	-0.0522639	-0.990597	-0.677082	-0.206809	0.352559
																	0.10668	-0.02846	0.136065	0.000926282	-0.0779278	-0.133819	-0.0243856	-0.0802734	0.250361	0.108108	-0.105271	-0.223126
																	0.301526	-0.0255824	0.129841	-0.197263	0.324576	0.260612	0.132497	0.0685315	0.81246	0.319412	-0.420161	-0.147876
																	-0.194845	-0.00287757	0.00622383	0.198189	-0.402504	-0.394431	-0.156882	-0.148805	-0.5621	-0.211304	0.31489	-0.0752501
																	0.115118	-0.0288501	0.0613274	-0.0826339	0.174144	0.123189	0.116227	0.0652701	0.329561	0.147958	-0.124447	0.068631
																	-0.488047	-0.225785	-1.47858	-1.21632	0.20312	0.363673	-0.752344	-0.591786	-2.5038	-1.0207	1.20394	-0.349803
																	0.603165	0.196935	1.53991	1.13369	-0.0289763	-0.240483	0.868571	0.657056	2.83336	1.16866	-1.32839	0.418434
																	0.0830969	-0.0284937	0.241604	0.130009	-0.00228827	-0.0651026	0.140719	0.0779005	0.623393	-0.0448648	-1.04725	0.419095
																	0.304298	0.280073	-0.640335	-0.664561	0.705469	0.737515	-0.227669	-0.195623	-0.3907	-0.359745	-0.313313	-0.0295558
																	-0.221201	-0.308567	0.881939	0.79457	-0.707758	-0.802618	0.368389	0.273524	1.01409	0.31488	-0.733938	0.448651
																	-0.907083	-1.31878	-0.934085	-1.34577	-0.835041	-0.939128	-0.873159	-0.977243	-0.677684	-1.11125	-1.76161	-0.516017
																	-0.0581323	0.445815	0.265476	0.769428	-0.127442	-0.23455	0.228303	0.121198	1.27921	0.543074	-0.561133	-0.243854
																	-0.848951	-1.76459	-1.19956	-2.1152	-0.707599	-0.704579	-1.10146	-1.09844	-1.9569	-1.65433	-1.20048	-0.272162
																	0.696743	0.226351	0.587974	0.117578	0.490322	0.354777	0.37256	0.237018	0.699234	0.654326	0.586964	-0.050088
																	-0.790348	-0.933819	-0.677455	-0.820924	-0.804331	-0.788714	-0.710292	-0.694675	-1.31901	-0.296784	1.23656	-1.33055
																	1.48709	1.16017	1.26543	0.938502	1.29465	1.14349	1.08285	0.931694	2.01825	0.95111	-0.649593	1.28047
																	0.256695	-0.259119	-0.0405008	-0.556308	0.139019	-0.0150245	-0.151893	-0.305932	1.87232	0.746236	-0.942882	-1.49909
																	-0.167775	-0.848589	-0.372631	-1.05344	-0.927852	-1.17664	-1.10025	-1.34904	0.797632	-0.467501	-2.3652	-2.04938
																	0.42447	0.589469	0.33213	0.497131	1.06687	1.16162	0.948361	1.04311	1.07468	1.21374	1.42232	0.550298
																	-1.00312	-0.390825	-1.04581	-0.433508	-1.30046	-1.11798	-1.30691	-1.12443	-3.07343	-2.08348	-0.598564	-0.142047
																	1.34415	0.505004	1.28042	0.441281	0.827765	0.457734	0.671669	0.301635	3.09991	1.13352	-1.81606	-0.0211101
																	-2.34727	-0.895829	-2.32623	-0.874789	-2.12823	-1.57572	-1.97858	-1.42606	-6.17334	-3.217	1.2175	-0.120937
																	-0.0734693	0.685746	-0.204004	0.555212	-0.304981	0.0470859	-0.408323	-0.0562586	-0.596743	-0.931694	-1.43412	0.376734
																	3.00539	1.36215	2.6844	1.04116	1.86584	1.33552	1.41121	0.880885	5.97741	2.90177	-1.71167	-0.824649
																	-3.07886	-0.676407	-2.8884	-0.485945	-2.17082	-1.28844	-1.81953	-0.937143	-6.57415	-3.83347	0.277552	1.20138
																	-0.307709	-0.0564093	-0.294409	-0.0431061	-0.152414	-0.14416	-0.130438	-0.122185	-0.381254	-0.0642205	0.41133	-0.229764
																	-0.962364	-0.755465	-0.975558	-0.768655	-0.24283	-0.269735	-0.21542	-0.242325	-0.772535	-0.856274	-0.981882	0.745861
																	0.654655	0.699055	0.681149	0.725549	0.0904156	0.125574	0.084982	0.12014	0.391281	0.792053	1.39321	-0.975625
																	3.02593	0.588676	2.7336	0.296338	2.71586	1.71403	2.26747	1.26565	5.88128	4.09358	1.41201	-0.471679
																	1.92456	0.0443112	1.33601	-0.544243	2.02101	1.41857	1.30066	0.69822	4.05693	2.54915	0.28749	-0.57207
																	1.10137	0.544365	1.39759	0.840581	0.694844	0.295457	0.966809	0.567426	1.82435	1.54442	1.12452	0.100391
																	0.520878	0.152511	0.369894	0.00152615	0.275232	0.173169	0.106999	0.00493981	0.752277	0.526131	0.186913	-0.521698
																	0.178829	0.0229397	0.258397	0.102514	-0.153488	-0.170402	-0.098181	-0.115094	0.0858876	-0.0437232	-0.238139	-0.179868
																	0.342049	0.129572	0.111497	-0.100988	0.42872	0.343571	0.20518	0.120033	0.666389	0.569854	0.425052	-0.341831
																	0.522069	-0.545644	0.247001	-0.820719	0.507112	0.362601	0.212102	0.0675899	0.648566	0.0366581	-0.881203	0.475268
																	2.84872	1.75209	1.63439	0.537753	2.21699	2.05587	0.911303	0.750184	4.10651	1.71045	-1.88363	-0.28742
																	-2.32665	-2.29773	-1.38739	-1.35847	-1.70988	-1.69327	-0.699201	-0.682594	-3.45794	-1.67379	1.00243	0.762689
																	-2.8291	-2.49959	-1.9935	-1.66399	-1.90584	-1.76653	-1.02757	-0.888266	-6.24556	-2.83522	2.2803	1.68389
																	2.28452	2.1285	1.87772	1.7217	1.65027	1.57972	1.19926	1.12871	2.71011	1.85183	0.56442	0.220409
																	-5.11363	-4.62809	-3.87122	-3.38569	-3.55611	-3.34625	-2.22684	-2.01698	-8.95567	-4.68705	1.71588	1.46348
																	0.445682	0.0274126	0.288575	-0.129697	0.615304	0.483574	0.438349	0.306623	0.904324	0.624626	0.205079	0.158934
																	0.444628	0.0264427	0.287607	-0.130585	0.614739	0.482968	0.437877	0.306111	0.903618	0.623898	0.204318	0.158845
																	0.00105402	0.000969933	0.000967423	0.000888357	0.000565189	0.000605978	0.000472318	0.000511851	0.000705752	0.000727714	0.000760659	8.92234e-05
																	0.341688	-0.136562	0.257677	-0.220573	0.0657273	-0.0190354	-0.0302998	-0.115057	1.50475	0.611999	-0.727123	-0.993748
																	1.00393	0.51039	0.644727	0.151184	1.22874	0.970655	0.803752	0.545675	3.11276	1.93432	0.166666	-0.892103
																	-0.662241	-0.646951	-0.387049	-0.371757	-1.16301	-0.989691	-0.834051	-0.660731	-1.60801	-1.32232	-0.893789	-0.101644
																	3.98336	2.04145	3.7225	1.78058	2.61319	2.01429	2.26459	1.66569	4.71759	3.47448	1.60982	0.449752
																	2.23118	0.386314	1.61979	-0.225081	2.13841	1.44331	1.42154	0.726437	3.73362	2.41041	0.425592	-0.061769
																	1.75218	1.65513	2.10271	2.00567	0.474782	0.570984	0.843054	0.939251	0.983972	1.06408	1.18423	0.511521
																	0.635245	0.937123	0.582892	0.88477	0.41402	0.491742	0.333204	0.410925	1.22293	0.372001	-0.904387	0.275009
																	0.00914566	0.00993068	0.00565546	0.00644172	0.0210652	0.0116312	0.0204126	0.0109786	-0.0164724	0.0254502	0.0883342	0.0128561
																	0.6261	0.927192	0.577237	0.878328	0.392955	0.480111	0.312792	0.399946	1.2394	0.346551	-0.992721	0.262152
																	-0.351683	-0.175272	-0.114069	0.0623468	-0.39777	-0.3212	-0.173331	-0.0967582	-0.643825	-0.282347	0.259871	-0.00980676
																	-0.270554	-0.181129	-0.252714	-0.163282	0.084426	0.0735964	0.117994	0.107162	-0.152897	0.142671	0.586024	0.0809778
																	-0.0811291	0.00585628	0.138644	0.225629	-0.482196	-0.394796	-0.291325	-0.20392	-0.490929	-0.425018	-0.326152	-0.0907846
																	-1.6132	-1.06934	-1.16337	-0.619507	-0.848446	-0.628299	-0.301474	-0.0813236	-1.07698	-0.324927	0.803149	-0.266294
																	1.49886	0.863734	1.0477	0.41258	1.15639	0.963508	0.611888	0.419006	2.60358	1.22659	-0.838893	-0.310162
																	-3.11206	-1.93307	-2.21108	-1.03209	-2.00484	-1.59181	-0.913362	-0.500329	-3.68055	-1.55152	1.64204	0.0438675
																	0.638237	0.538052	0.512205	0.412023	0.424634	0.312651	0.255412	0.143424	0.709814	0.605342	0.448635	-0.269483
																	0.349952	0.243168	0.376939	0.270158	0.383089	0.232808	0.395545	0.245258	0.626205	0.797143	1.05355	-0.206853
																	0.288286	0.294884	0.135266	0.141866	0.041545	0.0798426	-0.140133	-0.101834	0.0836089	-0.191801	-0.604917	-0.06263
																	-0.645902	-0.948534	-0.672539	-0.975165	-0.54919	-0.525115	-0.57807	-0.553993	-0.87152	-0.56669	-0.109444	-0.59514
																	0.688173	0.0168533	0.479435	-0.191881	0.695595	0.590052	0.483917	0.378374	1.04446	0.718301	0.229069	0.132342
																	-1.33408	-0.965387	-1.15197	-0.783284	-1.24479	-1.11517	-1.06199	-0.932368	-1.91598	-1.28499	-0.338513	-0.727482
																	-0.712966	-1.66028	-0.763491	-1.7108	-0.070212	-0.329015	-0.135628	-0.394433	-0.819057	0.269404	1.90209	-0.743176
																	1.45794	1.16652	1.21155	0.92013	0.564022	0.586163	0.296233	0.318367	1.26423	0.207675	-1.37716	0.42907
																	-2.17091	-2.82679	-1.97504	-2.63093	-0.634234	-0.915178	-0.431861	-0.7128	-2.08329	0.0617288	3.27925	-1.17225
																	-1.9106	-2.28305	-1.71495	-2.0874	-1.65211	-1.70602	-1.43408	-1.48799	-1.64263	-1.31882	-0.833117	-1.60696
																	0.347367	1.39905	0.410821	1.4625	0.13946	0.380852	0.16974	0.411129	0.553484	0.455708	0.309044	-0.259212
																	-2.25797	-3.6821	-2.12577	-3.5499	-1.79157	-2.08687	-1.60382	-1.89912	-2.19611	-1.77453	-1.14216	-1.34775
																	0.209353	-0.374962	0.0780746	-0.506237	0.03427	-0.0331703	-0.115121	-0.182555	0.166221	-0.18608	-0.714532	-0.00868142
																	0.885392	0.140441	0.603172	-0.141775	0.901405	0.843641	0.620485	0.562724	0.23459	0.485472	0.861795	0.823005
																	-0.676039	-0.515403	-0.525098	-0.364462	-0.867135	-0.876811	-0.735606	-0.745279	-0.0683688	-0.671552	-1.57633	-0.831686
																	0.303686	0.17502	0.0732821	-0.0553894	-0.31894	-0.240134	-0.566622	-0.487819	0.663295	-0.551534	-2.37378	-0.589255
																	-0.737514	-1.37055	-1.04478	-1.67782	-0.284155	-0.419252	-0.573706	-0.708804	-0.311067	-0.731422	-1.36196	-0.337132
																	1.0412	1.54557	1.11806	1.62243	-0.0347852	0.179118	0.00708415	0.220985	0.974362	0.179889	-1.01182	-0.252123
																	1.23241	0.808784	1.0478	0.624171	0.401651	0.19033	0.0991992	-0.112123	1.78792	0.839566	-0.582969	-1.01135
																	0.787328	0.228957	0.788963	0.230595	0.272282	0.123322	0.217274	0.0683087	0.767122	0.378564	-0.204272	-0.0246622
																	0.445086	0.579827	0.258839	0.393576	0.129368	0.0670075	-0.118075	-0.180432	1.0208	0.461001	-0.378697	-0.986688
															Unsigned errors
																	0.290534	0.237809	0.0611983	0.467145	0.451506	0.30461	0.202192	0.0552947	0.899608	0.576164	0.0909978	0.358766
																	0.736102	0.387528	0.471362	0.652268	0.804925	0.445065	0.467418	0.107559	1.89021	1.25325	0.297807	0.711325
																	0.445568	0.149719	0.410163	0.185123	0.353419	0.140454	0.265226	0.0522639	0.990597	0.677082	0.206809	0.352559
																	0.10668	0.02846	0.136065	0.000926282	0.0779278	0.133819	0.0243856	0.0802734	0.250361	0.108108	0.105271	0.223126
																	0.301526	0.0255824	0.129841	0.197263	0.324576	0.260612	0.132497	0.0685315	0.81246	0.319412	0.420161	0.147876
																	0.194845	0.00287757	0.00622383	0.198189	0.402504	0.394431	0.156882	0.148805	0.5621	0.211304	0.31489	0.0752501
																	0.115118	0.0288501	0.0613274	0.0826339	0.174144	0.123189	0.116227	0.0652701	0.329561	0.147958	0.124447	0.068631
																	0.488047	0.225785	1.47858	1.21632	0.20312	0.363673	0.752344	0.591786	2.5038	1.0207	1.20394	0.349803
																	0.603165	0.196935	1.53991	1.13369	0.0289763	0.240483	0.868571	0.657056	2.83336	1.16866	1.32839	0.418434
																	0.0830969	0.0284937	0.241604	0.130009	0.00228827	0.0651026	0.140719	0.0779005	0.623393	0.0448648	1.04725	0.419095
																	0.304298	0.280073	0.640335	0.664561	0.705469	0.737515	0.227669	0.195623	0.3907	0.359745	0.313313	0.0295558
																	0.221201	0.308567	0.881939	0.79457	0.707758	0.802618	0.368389	0.273524	1.01409	0.31488	0.733938	0.448651
																	0.907083	1.31878	0.934085	1.34577	0.835041	0.939128	0.873159	0.977243	0.677684	1.11125	1.76161	0.516017
																	0.0581323	0.445815	0.265476	0.769428	0.127442	0.23455	0.228303	0.121198	1.27921	0.543074	0.561133	0.243854
																	0.848951	1.76459	1.19956	2.1152	0.707599	0.704579	1.10146	1.09844	1.9569	1.65433	1.20048	0.272162
																	0.696743	0.226351	0.587974	0.117578	0.490322	0.354777	0.37256	0.237018	0.699234	0.654326	0.586964	0.050088
																	0.790348	0.933819	0.677455	0.820924	0.804331	0.788714	0.710292	0.694675	1.31901	0.296784	1.23656	1.33055
																	1.48709	1.16017	1.26543	0.938502	1.29465	1.14349	1.08285	0.931694	2.01825	0.95111	0.649593	1.28047
																	0.256695	0.259119	0.0405008	0.556308	0.139019	0.0150245	0.151893	0.305932	1.87232	0.746236	0.942882	1.49909
																	0.167775	0.848589	0.372631	1.05344	0.927852	1.17664	1.10025	1.34904	0.797632	0.467501	2.3652	2.04938
																	0.42447	0.589469	0.33213	0.497131	1.06687	1.16162	0.948361	1.04311	1.07468	1.21374	1.42232	0.550298
																	1.00312	0.390825	1.04581	0.433508	1.30046	1.11798	1.30691	1.12443	3.07343	2.08348	0.598564	0.142047
																	1.34415	0.505004	1.28042	0.441281	0.827765	0.457734	0.671669	0.301635	3.09991	1.13352	1.81606	0.0211101
																	2.34727	0.895829	2.32623	0.874789	2.12823	1.57572	1.97858	1.42606	6.17334	3.217	1.2175	0.120937
																	0.0734693	0.685746	0.204004	0.555212	0.304981	0.0470859	0.408323	0.0562586	0.596743	0.931694	1.43412	0.376734
																	3.00539	1.36215	2.6844	1.04116	1.86584	1.33552	1.41121	0.880885	5.97741	2.90177	1.71167	0.824649
																	3.07886	0.676407	2.8884	0.485945	2.17082	1.28844	1.81953	0.937143	6.57415	3.83347	0.277552	1.20138
																	0.307709	0.0564093	0.294409	0.0431061	0.152414	0.14416	0.130438	0.122185	0.381254	0.0642205	0.41133	0.229764
																	0.962364	0.755465	0.975558	0.768655	0.24283	0.269735	0.21542	0.242325	0.772535	0.856274	0.981882	0.745861
																	0.654655	0.699055	0.681149	0.725549	0.0904156	0.125574	0.084982	0.12014	0.391281	0.792053	1.39321	0.975625
																	3.02593	0.588676	2.7336	0.296338	2.71586	1.71403	2.26747	1.26565	5.88128	4.09358	1.41201	0.471679
																	1.92456	0.0443112	1.33601	0.544243	2.02101	1.41857	1.30066	0.69822	4.05693	2.54915	0.28749	0.57207
																	1.10137	0.544365	1.39759	0.840581	0.694844	0.295457	0.966809	0.567426	1.82435	1.54442	1.12452	0.100391
																	0.520878	0.152511	0.369894	0.00152615	0.275232	0.173169	0.106999	0.00493981	0.752277	0.526131	0.186913	0.521698
																	0.178829	0.0229397	0.258397	0.102514	0.153488	0.170402	0.098181	0.115094	0.0858876	0.0437232	0.238139	0.179868
																	0.342049	0.129572	0.111497	0.100988	0.42872	0.343571	0.20518	0.120033	0.666389	0.569854	0.425052	0.341831
																	0.522069	0.545644	0.247001	0.820719	0.507112	0.362601	0.212102	0.0675899	0.648566	0.0366581	0.881203	0.475268
																	2.84872	1.75209	1.63439	0.537753	2.21699	2.05587	0.911303	0.750184	4.10651	1.71045	1.88363	0.28742
																	2.32665	2.29773	1.38739	1.35847	1.70988	1.69327	0.699201	0.682594	3.45794	1.67379	1.00243	0.762689
																	2.8291	2.49959	1.9935	1.66399	1.90584	1.76653	1.02757	0.888266	6.24556	2.83522	2.2803	1.68389
																	2.28452	2.1285	1.87772	1.7217	1.65027	1.57972	1.19926	1.12871	2.71011	1.85183	0.56442	0.220409
																	5.11363	4.62809	3.87122	3.38569	3.55611	3.34625	2.22684	2.01698	8.95567	4.68705	1.71588	1.46348
																	0.445682	0.0274126	0.288575	0.129697	0.615304	0.483574	0.438349	0.306623	0.904324	0.624626	0.205079	0.158934
																	0.444628	0.0264427	0.287607	0.130585	0.614739	0.482968	0.437877	0.306111	0.903618	0.623898	0.204318	0.158845
																	0.00105402	0.000969933	0.000967423	0.000888357	0.000565189	0.000605978	0.000472318	0.000511851	0.000705752	0.000727714	0.000760659	8.92234e-05
																	0.341688	0.136562	0.257677	0.220573	0.0657273	0.0190354	0.0302998	0.115057	1.50475	0.611999	0.727123	0.993748
																	1.00393	0.51039	0.644727	0.151184	1.22874	0.970655	0.803752	0.545675	3.11276	1.93432	0.166666	0.892103
																	0.662241	0.646951	0.387049	0.371757	1.16301	0.989691	0.834051	0.660731	1.60801	1.32232	0.893789	0.101644
																	3.98336	2.04145	3.7225	1.78058	2.61319	2.01429	2.26459	1.66569	4.71759	3.47448	1.60982	0.449752
																	2.23118	0.386314	1.61979	0.225081	2.13841	1.44331	1.42154	0.726437	3.73362	2.41041	0.425592	0.061769
																	1.75218	1.65513	2.10271	2.00567	0.474782	0.570984	0.843054	0.939251	0.983972	1.06408	1.18423	0.511521
																	0.635245	0.937123	0.582892	0.88477	0.41402	0.491742	0.333204	0.410925	1.22293	0.372001	0.904387	0.275009
																	0.00914566	0.00993068	0.00565546	0.00644172	0.0210652	0.0116312	0.0204126	0.0109786	0.0164724	0.0254502	0.0883342	0.0128561
																	0.6261	0.927192	0.577237	0.878328	0.392955	0.480111	0.312792	0.399946	1.2394	0.346551	0.992721	0.262152
																	0.351683	0.175272	0.114069	0.0623468	0.39777	0.3212	0.173331	0.0967582	0.643825	0.282347	0.259871	0.00980676
																	0.270554	0.181129	0.252714	0.163282	0.084426	0.0735964	0.117994	0.107162	0.152897	0.142671	0.586024	0.0809778
																	0.0811291	0.00585628	0.138644	0.225629	0.482196	0.394796	0.291325	0.20392	0.490929	0.425018	0.326152	0.0907846
																	1.6132	1.06934	1.16337	0.619507	0.848446	0.628299	0.301474	0.0813236	1.07698	0.324927	0.803149	0.266294
																	1.49886	0.863734	1.0477	0.41258	1.15639	0.963508	0.611888	0.419006	2.60358	1.22659	0.838893	0.310162
																	3.11206	1.93307	2.21108	1.03209	2.00484	1.59181	0.913362	0.500329	3.68055	1.55152	1.64204	0.0438675
																	0.638237	0.538052	0.512205	0.412023	0.424634	0.312651	0.255412	0.143424	0.709814	0.605342	0.448635	0.269483
																	0.349952	0.243168	0.376939	0.270158	0.383089	0.232808	0.395545	0.245258	0.626205	0.797143	1.05355	0.206853
																	0.288286	0.294884	0.135266	0.141866	0.041545	0.0798426	0.140133	0.101834	0.0836089	0.191801	0.604917	0.06263
																	0.645902	0.948534	0.672539	0.975165	0.54919	0.525115	0.57807	0.553993	0.87152	0.56669	0.109444	0.59514
																	0.688173	0.0168533	0.479435	0.191881	0.695595	0.590052	0.483917	0.378374	1.04446	0.718301	0.229069	0.132342
																	1.33408	0.965387	1.15197	0.783284	1.24479	1.11517	1.06199	0.932368	1.91598	1.28499	0.338513	0.727482
																	0.712966	1.66028	0.763491	1.7108	0.070212	0.329015	0.135628	0.394433	0.819057	0.269404	1.90209	0.743176
																	1.45794	1.16652	1.21155	0.92013	0.564022	0.586163	0.296233	0.318367	1.26423	0.207675	1.37716	0.42907
																	2.17091	2.82679	1.97504	2.63093	0.634234	0.915178	0.431861	0.7128	2.08329	0.0617288	3.27925	1.17225
																	1.9106	2.28305	1.71495	2.0874	1.65211	1.70602	1.43408	1.48799	1.64263	1.31882	0.833117	1.60696
																	0.347367	1.39905	0.410821	1.4625	0.13946	0.380852	0.16974	0.411129	0.553484	0.455708	0.309044	0.259212
																	2.25797	3.6821	2.12577	3.5499	1.79157	2.08687	1.60382	1.89912	2.19611	1.77453	1.14216	1.34775
																	0.209353	0.374962	0.0780746	0.506237	0.03427	0.0331703	0.115121	0.182555	0.166221	0.18608	0.714532	0.00868142
																	0.885392	0.140441	0.603172	0.141775	0.901405	0.843641	0.620485	0.562724	0.23459	0.485472	0.861795	0.823005
																	0.676039	0.515403	0.525098	0.364462	0.867135	0.876811	0.735606	0.745279	0.0683688	0.671552	1.57633	0.831686
																	0.303686	0.17502	0.0732821	0.0553894	0.31894	0.240134	0.566622	0.487819	0.663295	0.551534	2.37378	0.589255
																	0.737514	1.37055	1.04478	1.67782	0.284155	0.419252	0.573706	0.708804	0.311067	0.731422	1.36196	0.337132
																	1.0412	1.54557	1.11806	1.62243	0.0347852	0.179118	0.00708415	0.220985	0.974362	0.179889	1.01182	0.252123
																	1.23241	0.808784	1.0478	0.624171	0.401651	0.19033	0.0991992	0.112123	1.78792	0.839566	0.582969	1.01135
																	0.787328	0.228957	0.788963	0.230595	0.272282	0.123322	0.217274	0.0683087	0.767122	0.378564	0.204272	0.0246622
																	0.445086	0.579827	0.258839	0.393576	0.129368	0.0670075	0.118075	0.180432	1.0208	0.461001	0.378697	0.986688
															Square of the signed error
																	0.0844098	0.056553	0.00374523	0.218224	0.203858	0.0927876	0.0408817	0.0030575	0.809295	0.331965	0.0082806	0.128713
																	0.541846	0.150178	0.222182	0.425453	0.647904	0.198082	0.218479	0.0115689	3.57288	1.57063	0.0886891	0.505983
																	0.198531	0.0224157	0.168234	0.0342705	0.124905	0.0197273	0.0703446	0.00273151	0.981283	0.45844	0.0427701	0.124298
																	0.0113807	0.000809971	0.0185136	8.57998e-07	0.00607274	0.0179075	0.000594656	0.00644383	0.0626805	0.0116873	0.011082	0.0497852
																	0.0909178	0.00065446	0.0168587	0.0389126	0.10535	0.0679187	0.0175554	0.00469656	0.660092	0.102024	0.176536	0.0218673
																	0.0379647	8.28039e-06	3.87361e-05	0.0392789	0.162009	0.155576	0.024612	0.0221429	0.315956	0.0446492	0.099156	0.00566258
																	0.0132522	0.000832327	0.00376105	0.00682837	0.030326	0.0151756	0.0135087	0.00426018	0.10861	0.0218915	0.0154871	0.00471022
																	0.23819	0.0509787	2.18621	1.47944	0.0412577	0.132258	0.566021	0.350211	6.26902	1.04184	1.44947	0.122362
																	0.363808	0.0387833	2.37132	1.28525	0.000839627	0.0578323	0.754415	0.431723	8.02794	1.36577	1.76461	0.175087
																	0.0069051	0.000811891	0.0583725	0.0169023	5.23617e-06	0.00423835	0.0198019	0.00606849	0.388618	0.00201285	1.09673	0.175641
																	0.0925973	0.0784409	0.410029	0.441641	0.497687	0.543928	0.0518333	0.0382684	0.152647	0.129417	0.0981647	0.000873548
																	0.0489299	0.0952134	0.777817	0.631341	0.500921	0.644195	0.13571	0.0748152	1.02838	0.0991496	0.538666	0.201288
																	0.8228	1.73917	0.872515	1.81111	0.697294	0.881962	0.762406	0.955004	0.459256	1.23488	3.10326	0.266273
																	0.00337936	0.198751	0.0704776	0.592019	0.0162415	0.0550136	0.0521221	0.014689	1.63638	0.294929	0.31487	0.059465
																	0.720718	3.11379	1.43895	4.47408	0.500697	0.496431	1.21322	1.20657	3.82944	2.7368	1.44114	0.0740724
																	0.485451	0.0512346	0.345714	0.0138246	0.240416	0.125867	0.138801	0.0561777	0.488928	0.428142	0.344527	0.0025088
																	0.62465	0.872018	0.458946	0.673916	0.646948	0.62207	0.504515	0.482574	1.73979	0.0880808	1.52907	1.77037
																	2.21144	1.34599	1.60131	0.880786	1.67613	1.30757	1.17257	0.868053	4.07331	0.90461	0.42197	1.63959
																	0.0658921	0.0671429	0.00164031	0.309479	0.0193263	0.000225736	0.0230715	0.0935942	3.50556	0.556868	0.889027	2.24726
																	0.0281485	0.720103	0.138854	1.10973	0.860909	1.38449	1.21056	1.81991	0.636217	0.218557	5.59417	4.19998
																	0.180175	0.347474	0.11031	0.247139	1.13821	1.34936	0.899389	1.08807	1.15494	1.47316	2.02299	0.302828
																	1.00625	0.152744	1.09372	0.187929	1.6912	1.24989	1.70801	1.26434	9.44596	4.3409	0.358279	0.0201773
																	1.80674	0.255029	1.63948	0.194729	0.685195	0.20952	0.451139	0.0909835	9.60945	1.28487	3.29809	0.000445637
																	5.50968	0.80251	5.41136	0.765255	4.52935	2.48288	3.91477	2.03365	38.1101	10.3491	1.48231	0.0146257
																	0.00539774	0.470248	0.0416176	0.30826	0.0930133	0.00221708	0.166728	0.00316503	0.356102	0.868054	2.0567	0.141928
																	9.03239	1.85546	7.20599	1.08401	3.48136	1.78362	1.9915	0.775958	35.7294	8.42029	2.92982	0.680045
																	9.4794	0.457526	8.34286	0.236143	4.71246	1.66007	3.31068	0.878238	43.2194	14.6955	0.0770353	1.44332
																	0.094685	0.00318201	0.0866768	0.00185814	0.0232302	0.0207822	0.017014	0.0149291	0.145355	0.00412428	0.169192	0.0527914
																	0.926144	0.570727	0.951713	0.59083	0.0589664	0.0727567	0.0464057	0.0587214	0.596811	0.733205	0.964092	0.556309
																	0.428573	0.488678	0.463963	0.526421	0.00817498	0.0157689	0.00722193	0.0144336	0.153101	0.627349	1.94104	0.951844
																	9.15627	0.34654	7.47255	0.0878165	7.37589	2.93789	5.14144	1.60186	34.5895	16.7574	1.99378	0.222481
																	3.70395	0.00196348	1.78491	0.2962	4.0845	2.01234	1.69173	0.487511	16.4587	6.49819	0.0826503	0.327264
																	1.21301	0.296333	1.95326	0.706576	0.482808	0.087295	0.93472	0.321972	3.32827	2.38524	1.26455	0.0100784
																	0.271314	0.0232597	0.136821	2.32914e-06	0.0757526	0.0299874	0.0114488	2.44017e-05	0.56592	0.276814	0.0349363	0.272169
																	0.0319799	0.000526228	0.066769	0.0105091	0.0235587	0.0290369	0.0096395	0.0132465	0.00737669	0.00191172	0.0567104	0.0323524
																	0.116997	0.0167888	0.0124315	0.0101986	0.183801	0.118041	0.0420989	0.014408	0.444074	0.324734	0.180669	0.116848
																	0.272556	0.297727	0.0610093	0.673579	0.257163	0.131479	0.0449874	0.0045684	0.420638	0.00134382	0.77652	0.22588
																	8.11518	3.06982	2.67122	0.289179	4.91504	4.22659	0.830474	0.562776	16.8634	2.92565	3.54807	0.0826104
																	5.41329	5.27958	1.92484	1.84545	2.92368	2.86715	0.488882	0.465935	11.9574	2.80159	1.00486	0.581694
																	8.00383	6.24795	3.97405	2.76885	3.63224	3.12064	1.05591	0.789016	39.007	8.03845	5.19976	2.83548
																	5.21905	4.53051	3.52585	2.96427	2.72338	2.49551	1.43824	1.274	7.3447	3.42929	0.31857	0.0485801
																	26.1492	21.4192	14.9864	11.4629	12.6459	11.1974	4.95881	4.06821	80.204	21.9684	2.94424	2.14177
																	0.198632	0.00075145	0.0832752	0.0168213	0.378599	0.233844	0.19215	0.0940176	0.817802	0.390158	0.0420574	0.02526
																	0.197694	0.000699214	0.0827178	0.0170525	0.377904	0.233258	0.191736	0.093704	0.816526	0.389249	0.041746	0.0252316
																	1.11096e-06	9.4077e-07	9.35907e-07	7.89178e-07	3.19439e-07	3.67209e-07	2.23084e-07	2.61992e-07	4.98085e-07	5.29568e-07	5.78602e-07	7.96082e-09
																	0.116751	0.0186491	0.0663977	0.0486523	0.00432008	0.000362347	0.00091808	0.0132381	2.26426	0.374543	0.528708	0.987535
																	1.00787	0.260498	0.415673	0.0228567	1.50979	0.942172	0.646017	0.297761	9.68927	3.7416	0.0277776	0.795849
																	0.438563	0.418546	0.149807	0.138203	1.35259	0.979488	0.695642	0.436566	2.5857	1.74854	0.798858	0.0103316
																	15.8672	4.1675	13.857	3.17048	6.82877	4.05738	5.12837	2.77451	22.2556	12.072	2.59153	0.202277
																	4.97816	0.149238	2.62372	0.0506615	4.5728	2.08314	2.02077	0.52771	13.9399	5.81006	0.181128	0.0038154
																	3.07014	2.73946	4.42138	4.02269	0.225418	0.326023	0.710741	0.882192	0.968201	1.13226	1.40241	0.261654
																	0.403536	0.8782	0.339763	0.782818	0.171413	0.24181	0.111025	0.168859	1.49555	0.138385	0.817916	0.0756297
																	8.36432e-05	9.86184e-05	3.19842e-05	4.14958e-05	0.000443743	0.000135285	0.000416674	0.00012053	0.00027134	0.000647715	0.00780294	0.00016528
																	0.392001	0.859686	0.333202	0.77146	0.154414	0.230506	0.0978386	0.159957	1.53611	0.120098	0.985495	0.0687239
																	0.123681	0.0307204	0.0130118	0.00388712	0.158221	0.103169	0.0300435	0.00936216	0.414511	0.0797197	0.0675331	9.61726e-05
																	0.0731996	0.0328075	0.0638641	0.0266611	0.00712775	0.00541643	0.0139226	0.0114837	0.0233774	0.0203551	0.343424	0.00655741
																	0.00658193	3.4296e-05	0.0192222	0.0509084	0.232513	0.155864	0.0848701	0.0415834	0.241011	0.18064	0.106375	0.00824184
																	2.60242	1.14348	1.35344	0.383789	0.719861	0.394759	0.0908866	0.00661353	1.15988	0.105578	0.645048	0.0709127
																	2.24658	0.746037	1.09768	0.170222	1.33724	0.928348	0.374407	0.175566	6.77861	1.50452	0.703741	0.0962004
																	9.68492	3.73677	4.88886	1.0652	4.01938	2.53385	0.834231	0.25033	13.5465	2.4072	2.6963	0.00192436
																	0.407347	0.2895	0.262354	0.169763	0.180314	0.0977506	0.0652353	0.0205705	0.503835	0.366439	0.201273	0.0726211
																	0.122466	0.0591309	0.142083	0.0729852	0.146757	0.0541997	0.156456	0.0601515	0.392132	0.635437	1.10997	0.0427882
																	0.0831085	0.0869565	0.0182969	0.0201258	0.00172599	0.00637484	0.0196372	0.0103702	0.00699044	0.0367877	0.365924	0.00392252
																	0.41719	0.899716	0.452309	0.950947	0.30161	0.275746	0.334165	0.306909	0.759547	0.321137	0.0119781	0.354191
																	0.473582	0.000284035	0.229858	0.0368185	0.483853	0.348161	0.234176	0.143167	1.09089	0.515956	0.0524724	0.0175144
																	1.77976	0.931972	1.32705	0.613534	1.54949	1.2436	1.12782	0.869309	3.67096	1.6512	0.114591	0.52923
																	0.508321	2.75652	0.582919	2.92683	0.00492973	0.108251	0.018395	0.155577	0.670854	0.0725783	3.61796	0.55231
																	2.12559	1.36076	1.46786	0.846639	0.318121	0.343587	0.0877539	0.101357	1.59828	0.0431289	1.89657	0.184101
																	4.71283	7.99075	3.9008	6.92178	0.402253	0.837551	0.186504	0.508084	4.34009	0.00381044	10.7535	1.37416
																	3.65039	5.21231	2.94106	4.35722	2.72946	2.91051	2.05658	2.21412	2.69822	1.73929	0.694084	2.58233
																	0.120664	1.95734	0.168774	2.13891	0.0194492	0.145048	0.0288117	0.169027	0.306345	0.20767	0.0955083	0.0671908
																	5.09841	13.5578	4.51891	12.6018	3.20972	4.35504	2.57224	3.60667	4.8229	3.14896	1.30453	1.81644
																	0.0438286	0.140597	0.00609564	0.256276	0.00117444	0.00110027	0.0132527	0.0333264	0.0276296	0.0346257	0.510556	7.5367e-05
																	0.783918	0.0197238	0.363817	0.0201001	0.812531	0.71173	0.385002	0.316658	0.0550326	0.235683	0.742691	0.677337
																	0.457029	0.265641	0.275728	0.132833	0.751923	0.768798	0.541116	0.555441	0.0046743	0.450982	2.48481	0.691702
																	0.0922252	0.0306318	0.00537026	0.00306798	0.101723	0.0576645	0.32106	0.237967	0.439961	0.304189	5.63482	0.347221
																	0.543927	1.87841	1.09156	2.81507	0.0807441	0.175772	0.329139	0.502403	0.0967627	0.534979	1.85492	0.113658
																	1.0841	2.38879	1.25006	2.63227	0.00121001	0.0320832	5.01852e-05	0.0488345	0.949382	0.03236	1.02378	0.063566
																	1.51884	0.654132	1.09789	0.38959	0.161323	0.0362255	0.00984048	0.0125717	3.19667	0.70487	0.339853	1.02283
																	0.619885	0.0524215	0.622463	0.0531741	0.0741378	0.0152084	0.0472079	0.00466607	0.588476	0.143311	0.0417271	0.000608225
																	0.198102	0.336199	0.0669976	0.154902	0.0167361	0.00449	0.0139416	0.0325557	1.04203	0.212522	0.143411	0.973554
